# Supplementary material for: SRC-RAC1 signaling drives drug resistance to BRAF inhibition in de-differentiated cutaneous melanomas
Source: NPJ Precis Oncol. 2022 Oct 21;6:74. doi: 10.1038/s41698-022-00310-7 (PMC9587254; doi:10.1038/s41698-022-00310-7)
Supplement: Supplementary file 3 — Supplementary data [file 41698_2022_310_MOESM3_ESM.xls]

## Sheet: A375_Rac1KD
	baseMean	log2FoldChange	lfcSE	stat	pvalue	padj
A1BG	96.3542	0.906438	0.259659	3.49087	0.000481444	0.0013419
A2M	255.255	2.6111	0.281734	9.26795	1.89762e-20	2.23294e-19
A4GALT	174.354	3.03906	0.139427	21.7968	2.49072e-105	2.67721e-103
AAAS	1117.71	-0.35682	0.0663047	-5.38152	7.38587e-08	3.46036e-07
AACS	860.516	-0.718286	0.0732997	-9.79931	1.13359e-22	1.49905e-21
AADACP1	20.8668	-2.05312	0.527997	-3.8885	0.000100866	0.000313729
AADAT	312.623	-0.594501	0.126987	-4.6816	2.84643e-06	1.10356e-05
AAED1	185.496	-0.585617	0.183573	-3.19009	0.00142226	0.00363767
AAR2	1128.71	-0.185194	0.0614988	-3.01134	0.00260096	0.00632622
AARS	4754.38	-1.17935	0.0558344	-21.1223	4.9646e-99	4.81194e-97
AARSD1	496.462	-0.424834	0.1121	-3.78978	0.000150781	0.000455303
AASS	342.928	-0.936678	0.118292	-7.91833	2.40727e-15	2.10344e-14
AATF	1829.62	-0.711639	0.0720651	-9.87496	5.34569e-23	7.15947e-22
AATK	26.3577	1.40137	0.473924	2.95696	0.00310687	0.00742637
ABCA2	965.685	1.791	0.11818	15.1548	7.03922e-52	2.7386e-50
ABCA3	47.1097	1.53558	0.346857	4.42712	9.54984e-06	3.46455e-05
ABCA6	31.3019	2.51683	0.388869	6.47218	9.65984e-11	5.92018e-10
ABCA7	102.619	0.92542	0.293107	3.15727	0.00159253	0.00402951
ABCA8	27.8836	2.24372	0.43746	5.12897	2.91338e-07	1.27284e-06
ABCB10	835.63	-0.510952	0.0885473	-5.77038	7.90935e-09	4.08199e-08
ABCB4	29.334	1.6589	0.517284	3.20694	0.00134154	0.00345285
ABCB6	399.795	-0.706974	0.150982	-4.6825	2.83393e-06	1.09947e-05
ABCB7	338.164	-0.686233	0.119754	-5.73037	1.00214e-08	5.12158e-08
ABCB8	499.475	-0.360813	0.110972	-3.25139	0.00114843	0.00298927
ABCB9	561.817	0.66492	0.101611	6.54375	5.99968e-11	3.74684e-10
ABCC10	317.362	0.595407	0.180183	3.30445	0.000951613	0.00251088
ABCC2	797.427	-2.44052	0.135797	-17.9719	3.23713e-72	2.09576e-70
ABCC4	760.813	-0.561883	0.0774455	-7.2552	4.01082e-13	2.9588e-12
ABCD1	356.621	-0.417762	0.130593	-3.19895	0.00137928	0.00354016
ABCD3	689.855	-0.670127	0.0890489	-7.52538	5.25658e-14	4.19326e-13
ABCD4	441.529	0.981711	0.106595	9.20971	3.26999e-20	3.79717e-19
ABCE1	2608.96	-0.967961	0.0672886	-14.3852	6.40813e-47	2.11519e-45
ABCF1	2125.48	-0.321143	0.055995	-5.73521	9.73918e-09	4.98189e-08
ABCF2	1974.97	-0.683303	0.101813	-6.71135	1.92836e-11	1.2616e-10
ABCG2	153.953	-3.49034	0.250256	-13.9471	3.27743e-44	9.84872e-43
ABHD1	20.8192	1.85879	0.494584	3.75829	0.000171081	0.00051117
ABHD12	791.921	-0.244939	0.0837353	-2.92516	0.00344281	0.00816419
ABHD12B	44.0198	-1.21131	0.30681	-3.94808	7.87816e-05	0.000249294
ABHD13	523.361	0.399647	0.0967992	4.12862	3.6495e-05	0.000121636
ABHD14A	201	0.435588	0.149946	2.90496	0.00367295	0.00865608
ABHD14B	1469.33	-0.593946	0.0677432	-8.76761	1.82496e-18	1.92217e-17
ABHD16A	349.037	0.599691	0.115807	5.17838	2.23825e-07	9.8974e-07
ABHD17C	1806.01	1.74152	0.0841637	20.692	4.08622e-95	3.76471e-93
ABHD2	1443.18	0.94869	0.239726	3.9574	7.57703e-05	0.000240583
ABHD4	228.252	-0.463697	0.150863	-3.07363	0.00211468	0.00522071
ABHD5	301.34	-0.415555	0.100698	-4.12674	3.67949e-05	0.000122562
ABHD8	266.262	1.30351	0.139312	9.35679	8.21923e-21	9.91511e-20
ABI1	624.331	0.278796	0.0892151	3.12499	0.00177812	0.0044554
ABI2	996.021	-0.367669	0.118627	-3.09936	0.00193938	0.00481984
ABI3BP	37.2265	-1.41243	0.316238	-4.46634	7.9568e-06	2.91246e-05
ABL2	2252.09	-1.08959	0.128294	-8.49289	2.01556e-17	2.01052e-16
ABLIM2	6.69142	3.66288	0.900895	4.06582	4.78635e-05	0.000156814
ABR	3088.97	1.32809	0.0848765	15.6473	3.46527e-55	1.45994e-53
ABRACL	378.744	-0.480169	0.121535	-3.95089	7.78622e-05	0.000246571
ABTB1	467.992	2.35621	0.143968	16.3662	3.33134e-60	1.61913e-58
ABTB2	420.064	0.518784	0.102239	5.07424	3.89051e-07	1.67272e-06
AC004057.1	1627.97	-0.58569	0.12226	-4.79053	1.66339e-06	6.61569e-06
AC005077.14	11.1074	1.69278	0.563796	3.00248	0.00267792	0.00649657
AC007325.4	12.5311	2.05323	0.626584	3.27686	0.00104968	0.00275189
AC009237.8	159.791	0.453958	0.157662	2.87932	0.00398538	0.00932945
AC009299.4	98.1448	-1.62455	0.208172	-7.80387	6.00347e-15	5.12296e-14
AC009502.1	12.3985	3.1883	0.495061	6.44022	1.19301e-10	7.23748e-10
AC010091.1	34.119	4.43566	0.469342	9.45081	3.36226e-21	4.13028e-20
AC012314.11	1432.94	0.497938	0.10219	4.87266	1.10107e-06	4.46823e-06
AC012314.12	1432.94	0.497938	0.10219	4.87266	1.10107e-06	4.46823e-06
AC012314.14	1432.94	0.497938	0.10219	4.87266	1.10107e-06	4.46823e-06
AC012314.2	1432.94	0.497938	0.10219	4.87266	1.10107e-06	4.46823e-06
AC012314.4	1432.94	0.497938	0.10219	4.87266	1.10107e-06	4.46823e-06
AC012314.5	1432.94	0.497938	0.10219	4.87266	1.10107e-06	4.46823e-06
AC012501.3	30.8364	-3.71288	0.620835	-5.98045	2.22516e-09	1.20398e-08
AC012512.1	187.872	0.874421	0.134784	6.48755	8.72428e-11	5.37431e-10
AC025335.1	82.1179	1.21773	0.191755	6.35045	2.14683e-10	1.27291e-09
AC027612.6	363.465	-0.926491	0.118128	-7.8431	4.39556e-15	3.78361e-14
AC083899.3	39.5308	-1.80651	0.332281	-5.43668	5.42815e-08	2.5748e-07
AC093616.4	35.034	-4.15443	0.597035	-6.95842	3.441e-12	2.37835e-11
AC097374.2	340.283	0.372027	0.116953	3.18099	0.00146774	0.00374485
AC098614.2	169.998	0.48842	0.146085	3.34341	0.000827564	0.00220965
AC104057.1	25.8053	3.12935	0.395528	7.91182	2.53648e-15	2.21174e-14
AC108463.2	7.77602	-3.31799	0.985391	-3.36718	0.0007594	0.00204392
AC136616.1	43.8764	1.67655	0.32077	5.22663	1.72623e-07	7.72784e-07
AC145212.2	86.3292	0.614005	0.21133	2.90543	0.00366753	0.00864574
AC240274.1	444.682	-0.360973	0.107334	-3.36307	0.000770801	0.00207028
AC241377.1	52.3493	1.9004	0.388385	4.89309	9.92665e-07	4.05185e-06
AC241585.1	100.587	1.74064	0.275506	6.31798	2.65002e-10	1.56133e-09
AC245100.1	77.1717	1.59743	0.265917	6.00727	1.88673e-09	1.0265e-08
ACAA1	568.6	0.368023	0.116418	3.16122	0.00157112	0.00398014
ACAA2	479.939	-0.775562	0.106225	-7.30113	2.85352e-13	2.13797e-12
ACACA	2128.52	-1.171	0.10557	-11.0921	1.36957e-28	2.35055e-27
ACACB	157.703	-0.802844	0.220769	-3.63658	0.000276286	0.000800269
ACAD10	403.03	0.433465	0.114179	3.79636	0.000146834	0.000444586
ACADM	680.92	-0.499588	0.0976126	-5.11807	3.08685e-07	1.34398e-06
ACADSB	359.247	-0.773334	0.153525	-5.03717	4.72457e-07	2.01633e-06
ACADVL	6605.4	1.38077	0.0774418	17.8297	4.15312e-71	2.6279e-69
ACAN	103.952	3.8793	0.376258	10.3102	6.33607e-25	9.50297e-24
ACAP1	36.8327	1.88048	0.444793	4.22777	2.3602e-05	8.07836e-05
ACAP3	560.572	0.919712	0.12959	7.09707	1.27432e-12	9.01596e-12
ACAT1	1069.62	-0.654015	0.0951673	-6.87227	6.31898e-12	4.2967e-11
ACAT2	836.536	-1.46305	0.100273	-14.5907	3.2165e-48	1.11665e-46
ACBD4	99.874	0.819489	0.213608	3.83641	0.000124846	0.000382778
ACBD5	770.897	0.380728	0.0895916	4.24959	2.14161e-05	7.37989e-05
ACBD7	54.4123	-1.62446	0.309355	-5.25111	1.51184e-07	6.80002e-07
ACCS	154.533	1.0806	0.188093	5.74503	9.19072e-09	4.70996e-08
ACER3	439.006	-0.664492	0.163373	-4.06732	4.75563e-05	0.000155838
ACHE	6.34267	2.46494	0.732969	3.36295	0.000771143	0.00207085
ACLY	6272.72	-0.253907	0.0733857	-3.4599	0.000540384	0.00149401
ACOT7	2979.31	0.246286	0.0730169	3.373	0.000743533	0.00200551
ACOT8	449.661	0.553247	0.101042	5.4754	4.36529e-08	2.09254e-07
ACOT9	835.169	-0.945371	0.0798896	-11.8335	2.62092e-32	5.17639e-31
ACP1	1292.88	-0.502976	0.0918698	-5.47488	4.3781e-08	2.09748e-07
ACP2	612.162	0.565315	0.0849798	6.65235	2.88447e-11	1.85975e-10
ACP5	323.907	-1.43959	0.157029	-9.1677	4.83227e-20	5.55363e-19
ACPP	260.934	6.05728	0.208732	29.0194	3.74435e-185	8.84299e-183
ACRC	20.9044	1.69306	0.405324	4.17705	2.95313e-05	9.97144e-05
ACSL3	4103.12	0.667547	0.0806935	8.27262	1.31048e-16	1.24641e-15
ACSS1	238.066	-0.45197	0.126555	-3.57134	0.000355157	0.00100869
ACSS3	154.187	0.930538	0.173681	5.35773	8.42755e-08	3.91837e-07
ACTA2	136.123	1.40009	0.147823	9.47139	2.76131e-21	3.39954e-20
ACTB	38828.5	-1.00454	0.0709954	-14.1494	1.88448e-45	5.92851e-44
ACTBL2	13.1358	1.86604	0.489005	3.816	0.000135635	0.000413212
ACTG1	36154.5	-0.400504	0.0876773	-4.56793	4.92557e-06	1.85168e-05
ACTL6A	950.383	-0.360651	0.0950173	-3.79564	0.000147263	0.000445564
ACTL8	32.2154	-0.923617	0.308693	-2.99203	0.00277129	0.00669775
ACTN1	4856.03	-0.383492	0.094021	-4.07879	4.52708e-05	0.000149019
ACTR10	559.89	0.610073	0.119454	5.1072	3.26971e-07	1.41817e-06
ACTR1A	2473.06	-0.315601	0.0641155	-4.92239	8.5495e-07	3.52231e-06
ACTR1B	855.825	0.35628	0.0841388	4.23443	2.29129e-05	7.85693e-05
ACTR3	2416.26	-0.215627	0.0562158	-3.8357	0.000125208	0.000383748
ACTR3B	266.458	0.863167	0.121977	7.07649	1.47847e-12	1.04339e-11
ACTR5	224.697	-0.55151	0.131954	-4.17957	2.92055e-05	9.86936e-05
ACTR8	594.081	0.363111	0.112313	3.23302	0.00122489	0.00317597
ACTRT3	25.9706	-1.45532	0.398244	-3.65434	0.000257843	0.000750219
ACVR1	307.289	0.953071	0.108128	8.8143	1.20437e-18	1.28303e-17
ACVR2B	385.74	1.14171	0.139361	8.19246	2.55949e-16	2.38829e-15
ACY1	1337.22	0.662333	0.0864852	7.65834	1.88357e-14	1.55431e-13
ACYP2	68.0076	0.929502	0.225368	4.12438	3.71738e-05	0.000123677
ADA	221.232	-0.601016	0.149592	-4.01771	5.87666e-05	0.000190305
ADAL	267.002	-0.397864	0.138347	-2.87584	0.00402948	0.00942743
ADAM12	99.4954	1.14633	0.329368	3.48039	0.000500678	0.0013925
ADAM17	1115.28	0.239244	0.057272	4.17732	2.94966e-05	9.96171e-05
ADAM19	1424.65	1.3121	0.0915849	14.3265	1.4937e-46	4.89186e-45
ADAM23	487.874	0.460163	0.115882	3.97096	7.15826e-05	0.000228328
ADAM9	2265.34	-1.61794	0.0712611	-22.7044	4.05554e-114	4.96375e-112
ADAMTS1	424.133	2.57645	0.208715	12.3444	5.22454e-35	1.14069e-33
ADAMTS12	1022.73	-2.37667	0.152816	-15.5525	1.52996e-54	6.33441e-53
ADAMTS13	32.8052	2.72602	0.421221	6.47172	9.6893e-11	5.9339e-10
ADAMTS15	135.8	1.81282	0.152256	11.9064	1.09631e-32	2.18324e-31
ADAMTS16	55.9852	-1.55405	0.409855	-3.79171	0.000149616	0.000452193
ADAMTS17	30.0513	-2.03069	0.581378	-3.49289	0.000477831	0.00133256
ADAMTS7	109.437	1.10711	0.195254	5.67009	1.42726e-08	7.19335e-08
ADAMTS9	134.35	3.3765	0.240539	14.0372	9.22434e-45	2.83285e-43
ADAMTSL1	199.95	-2.27248	0.226224	-10.0453	9.63904e-24	1.36279e-22
ADAMTSL4	333.883	0.520682	0.127861	4.07226	4.65595e-05	0.000152913
ADAMTSL5	64.0929	0.990687	0.300211	3.29997	0.000966951	0.00254894
ADARB1	223.585	-1.41472	0.420504	-3.36434	0.000767276	0.00206181
ADARB2	57.5462	2.07543	0.399234	5.19853	2.00868e-07	8.9341e-07
ADAT1	905.781	0.395535	0.0806461	4.90457	9.36325e-07	3.83402e-06
ADCK5	85.2305	0.886954	0.207682	4.27073	1.94836e-05	6.7586e-05
ADCY6	1260.99	0.789752	0.117376	6.72837	1.71569e-11	1.12774e-10
ADD1	2126.44	-0.189651	0.0653236	-2.90325	0.00369307	0.00869738
ADD2	663.742	-0.849011	0.1306	-6.50087	7.98589e-11	4.92307e-10
ADD3	1980.56	0.400395	0.135132	2.96299	0.00304671	0.00730027
ADGRA3	1185.08	0.932767	0.0721333	12.9311	3.00306e-38	7.31909e-37
ADGRE4P	5.90305	3.37947	0.774706	4.36226	1.28726e-05	4.58567e-05
ADGRE5	2087.9	0.719837	0.0657917	10.9412	7.3262e-28	1.22846e-26
ADGRF1	292.007	-3.12168	0.189393	-16.4825	4.89952e-61	2.46712e-59
ADGRF4	8.83063	4.49131	0.946825	4.74354	2.10011e-06	8.25861e-06
ADGRG5	42.2118	-3.21975	0.583026	-5.52248	3.34252e-08	1.62127e-07
ADGRG6	967.904	0.453835	0.146099	3.10636	0.00189409	0.00471847
ADGRL1	778.263	1.31977	0.135754	9.72178	2.43491e-22	3.165e-21
ADGRL2	539.432	0.848369	0.120254	7.05482	1.72823e-12	1.21302e-11
ADGRL3	84.2378	2.76486	0.299345	9.23638	2.54984e-20	2.9795e-19
ADGRV1	206.494	-0.641282	0.221969	-2.88906	0.0038639	0.00906279
ADH5	2221.1	-0.34567	0.0587358	-5.88517	3.97643e-09	2.0998e-08
ADI1	1605.88	-1.23239	0.0783492	-15.7294	9.50467e-56	4.03479e-54
ADIPOR1	2872.65	0.307403	0.0545931	5.6308	1.79373e-08	8.9627e-08
ADIPOR2	2092.84	-0.415959	0.0556949	-7.46852	8.11034e-14	6.35784e-13
ADK	650.658	-0.294364	0.0919746	-3.2005	0.00137192	0.00352448
ADM	215.93	-1.2994	0.175929	-7.38596	1.51355e-13	1.16472e-12
ADM2	54.6217	-1.48302	0.289504	-5.12264	3.01294e-07	1.31428e-06
ADO	659.921	0.962226	0.072271	13.3141	1.91585e-40	5.07504e-39
ADORA1	177.692	-2.05972	0.184754	-11.1485	7.28532e-29	1.26068e-27
ADORA2B	500.533	-1.18332	0.102697	-11.5224	1.01723e-30	1.90792e-29
ADPRM	161.026	0.660456	0.143601	4.59925	4.24024e-06	1.60679e-05
ADRA1B	20.8677	-1.19415	0.365606	-3.26622	0.00108992	0.00285004
ADRB2	94.732	-1.72101	0.204471	-8.41691	3.86542e-17	3.79481e-16
ADSL	2045.79	-0.542958	0.0699512	-7.76195	8.36302e-15	7.06099e-14
AEBP1	966.976	0.324804	0.10235	3.17347	0.00150627	0.00383208
AEN	2136.42	-0.601766	0.058062	-10.3642	3.608e-25	5.51495e-24
AES	3228.29	0.452337	0.083229	5.43485	5.48411e-08	2.59987e-07
AFAP1	3149	-0.504174	0.128068	-3.93678	8.25825e-05	0.000260339
AFAP1L1	406.064	-0.538428	0.11515	-4.67588	2.92698e-06	1.13295e-05
AFAP1L2	284.739	0.921926	0.155242	5.93862	2.87423e-09	1.53928e-08
AFDN	378.633	0.445845	0.149651	2.97922	0.0028898	0.00696209
AFF3	64.4543	1.58738	0.476463	3.33159	0.000863506	0.00229757
AFG3L1P	256.713	-0.542071	0.162998	-3.32562	0.000882214	0.00234177
AFG3L2	1386.47	-0.752047	0.0827683	-9.08617	1.02594e-19	1.16001e-18
AFTPH	712.432	0.32507	0.0845663	3.84396	0.000121065	0.000371933
AGA	352.665	0.567711	0.135227	4.1982	2.69044e-05	9.12671e-05
AGAP2	330.618	0.496568	0.11221	4.42535	9.6285e-06	3.49082e-05
AGAP3	1326.92	0.414499	0.0788129	5.25929	1.44616e-07	6.52386e-07
AGBL5	661.45	-0.382007	0.0818283	-4.6684	3.03557e-06	1.17282e-05
AGFG1	920.068	-0.266121	0.0850265	-3.12986	0.00174887	0.00439064
AGFG2	282.329	-0.826672	0.122774	-6.73327	1.65892e-11	1.09214e-10
AGGF1P1	10.7297	2.6979	0.572008	4.71654	2.39892e-06	9.38523e-06
AGGF1P2	20.1988	2.42985	0.43546	5.57996	2.40571e-08	1.18644e-07
AGK	687.673	-0.408706	0.09737	-4.19745	2.69935e-05	9.14952e-05
AGMO	483.107	-0.520962	0.114559	-4.54756	5.4272e-06	2.02861e-05
AGO2	1499.28	-0.44934	0.124933	-3.59664	0.000322354	0.000923656
AGO4	250.149	1.21367	0.260368	4.66136	3.14133e-06	1.21117e-05
AGPAT3	1181.81	0.251468	0.0864074	2.91026	0.0036113	0.00852607
AGPS	1718.26	-0.479364	0.0869057	-5.51591	3.4698e-08	1.68106e-07
AHCTF1	3056.01	-0.651863	0.0894489	-7.28754	3.15663e-13	2.35351e-12
AHCY	4311.78	-0.336145	0.0567837	-5.91973	3.22461e-09	1.71925e-08
AHCYL1	2420.07	-0.55322	0.0582185	-9.50248	2.04946e-21	2.54558e-20
AHCYL2	337.569	0.807777	0.144139	5.60416	2.09272e-08	1.03757e-07
AHI1	275.811	0.533353	0.168757	3.16047	0.00157513	0.0039891
AHNAK	14443.4	-0.978418	0.166724	-5.8685	4.39746e-09	2.3144e-08
AHNAK2	1001.11	2.136	0.110473	19.3351	2.72166e-83	2.09343e-81
AHR	1838.9	0.674874	0.13667	4.93798	7.89358e-07	3.26814e-06
AHRR	460.622	1.1261	0.129748	8.67915	3.98723e-18	4.12958e-17
AHSA1	2329.76	-0.358807	0.0872121	-4.11419	3.88539e-05	0.000128883
AIFM1	1063.14	-0.891144	0.0796915	-11.1824	4.97163e-29	8.69284e-28
AIFM2	442.584	-0.653879	0.0954289	-6.852	7.28266e-12	4.92204e-11
AIM1	834.631	-1.42482	0.136345	-10.4501	1.46299e-25	2.26514e-24
AIM2	111.619	1.49613	0.18157	8.23994	1.72294e-16	1.62579e-15
AIMP1	937.924	-0.506192	0.102249	-4.9506	7.39848e-07	3.07378e-06
AIMP2	682.557	-0.88252	0.0774842	-11.3897	4.70701e-30	8.55115e-29
AIP	1181.32	0.421088	0.104365	4.03477	5.4656e-05	0.000177783
AJAP1	471.623	0.484628	0.0983795	4.92611	8.38836e-07	3.46017e-06
AJUBA	1119.86	-2.43139	0.111676	-21.7719	4.28878e-105	4.55154e-103
AK2	4498.47	-0.558651	0.0514724	-10.8534	1.92142e-27	3.18679e-26
AK4	1118.18	-1.11209	0.081918	-13.5756	5.5882e-42	1.58015e-40
AK4P1	70.4804	-0.985282	0.242591	-4.06149	4.87613e-05	0.0001596
AK5	52.2533	-2.4966	0.371163	-6.72643	1.7388e-11	1.14159e-10
AK9	22.5931	1.60953	0.421513	3.81846	0.000134285	0.000409474
AKAP11	1380.22	0.371655	0.103343	3.59634	0.000322728	0.000924412
AKAP12	7618.13	0.746124	0.0783469	9.52334	1.67702e-21	2.10167e-20
AKAP2	1028.09	-0.972598	0.126229	-7.70501	1.30836e-14	1.09038e-13
AKAP6	88.8554	-2.80017	0.403831	-6.93402	4.09046e-12	2.81564e-11
AKR1A1	854.588	0.479226	0.0743436	6.44611	1.1476e-10	6.98219e-10
AKR1B1	3074.17	-0.524589	0.0667148	-7.86316	3.74553e-15	3.2357e-14
AKR1C2	320.669	-0.370355	0.126729	-2.92243	0.00347315	0.00822465
AKR1C3	386.062	-0.537831	0.126652	-4.24651	2.17124e-05	7.46818e-05
AKR7A2	876.706	-0.305149	0.0872508	-3.49738	0.000469848	0.00131219
AKT3	2653.55	0.636589	0.10115	6.29353	3.10325e-10	1.81687e-09
AL023806.1	20.711	1.12932	0.393194	2.87216	0.00407678	0.0095248
AL078584.1	15.2161	2.34364	0.6904	3.39461	0.000687273	0.00186566
AL354822.1	68.0044	0.950812	0.228362	4.16362	3.13243e-05	0.000105302
AL589743.1	357.276	1.53868	0.113695	13.5334	9.93859e-42	2.77751e-40
ALAD	741.636	0.320275	0.0859381	3.72681	0.000193921	0.000574905
ALAS1	1114.54	-0.556687	0.0684709	-8.13027	4.28348e-16	3.9378e-15
ALCAM	939.012	-0.26065	0.0808464	-3.22402	0.00126404	0.00327038
ALDH18A1	2132.92	-0.623637	0.0513612	-12.1422	6.31184e-34	1.31638e-32
ALDH1A3	7368.25	-0.424284	0.0583872	-7.26672	3.68317e-13	2.72909e-12
ALDH1B1	542.493	-1.05566	0.0999194	-10.5652	4.32209e-26	6.81775e-25
ALDH1L2	401.607	-3.06362	0.245956	-12.4559	1.29806e-35	2.89054e-34
ALDH2	416.213	-1.20415	0.136653	-8.81174	1.23217e-18	1.31098e-17
ALDH3B1	455.249	-1.19298	0.146813	-8.12586	4.44196e-16	4.07678e-15
ALDH4A1	307.645	-0.660456	0.143265	-4.61004	4.026e-06	1.52837e-05
ALDH6A1	128.107	0.79035	0.20886	3.78412	0.000154254	0.000464868
ALDH7A1	1301.42	-0.733484	0.0646733	-11.3414	8.18571e-30	1.47273e-28
ALDH9A1	1407.06	-0.532257	0.0688698	-7.72845	1.08865e-14	9.13635e-14
ALDOA	18813.6	-0.572988	0.0779505	-7.35067	1.97223e-13	1.50525e-12
ALDOC	655.398	0.763089	0.0880531	8.66624	4.46635e-18	4.60873e-17
ALG1	634.391	-0.360428	0.0835827	-4.31223	1.61616e-05	5.67655e-05
ALG10	157.517	-0.526825	0.176325	-2.98781	0.00280988	0.00678125
ALG12	277.209	0.631034	0.18843	3.34889	0.00081135	0.00217052
ALG3	781.887	-0.235165	0.0785902	-2.9923	0.00276888	0.00669288
ALG8	991.566	-0.209198	0.0716425	-2.92003	0.00349999	0.00828222
ALK	36.1733	3.1747	0.492413	6.44723	1.1391e-10	6.93523e-10
ALKBH1	212.811	-0.494303	0.14069	-3.51342	0.000442375	0.00124084
ALKBH3	329.911	-0.534832	0.130223	-4.10704	4.00764e-05	0.000132728
ALKBH8	561.07	0.752162	0.0963841	7.80379	6.00741e-15	5.12371e-14
ALOX12B	9.83327	1.9537	0.641124	3.0473	0.00230908	0.00565289
ALOXE3	13.7586	-2.06016	0.60227	-3.42067	0.000624681	0.00170514
ALPK1	238.331	1.63876	0.158662	10.3286	5.23333e-25	7.88431e-24
ALPK2	121.368	-3.26537	0.297072	-10.9919	4.18208e-28	7.06906e-27
ALPP	108.625	-7.52139	0.749287	-10.0381	1.03697e-23	1.45994e-22
ALS2CL	121.462	-1.94911	0.250898	-7.76855	7.93909e-15	6.71659e-14
ALS2CR11	76.514	-1.05317	0.25594	-4.11489	3.87364e-05	0.000128519
ALX1	187.686	0.580035	0.128618	4.50974	6.49075e-06	2.39887e-05
ALYREF	1522.26	-0.742579	0.0951615	-7.80336	6.02824e-15	5.13887e-14
AMACR	831.978	1.87593	0.0763624	24.5662	2.90581e-133	4.35041e-131
AMD1	2306.63	-0.685002	0.0649705	-10.5433	5.45609e-26	8.56626e-25
AMFR	1153.89	0.560312	0.110679	5.06248	4.13829e-07	1.77516e-06
AMIGO1	181.957	1.10592	0.132689	8.33464	7.77356e-17	7.49983e-16
AMIGO2	2881.79	-1.46002	0.0561129	-26.0193	2.99233e-149	5.06823e-147
AMMECR1L	742.344	0.619963	0.0665836	9.31104	1.26583e-20	1.50749e-19
AMOT	447.048	-1.07826	0.195148	-5.52534	3.2885e-08	1.59692e-07
AMOTL1	4836.79	1.17434	0.104699	11.2164	3.38825e-29	5.96788e-28
AMOTL2	2790.02	0.468253	0.0622457	7.52266	5.3673e-14	4.27548e-13
AMPD3	46.9642	1.28677	0.336838	3.82013	0.000133381	0.000407162
AMTN	1.71744	5.24455	1.67683	3.12766	0.00176202	0.00442099
AMY2B	13.126	2.54687	0.485877	5.2418	1.59014e-07	7.14457e-07
AMZ2	1044.43	-0.307291	0.0798771	-3.84705	0.000119551	0.000367417
ANAPC1	1226.26	-0.839393	0.116252	-7.22048	5.18047e-13	3.77187e-12
ANAPC15	525.829	-0.879511	0.133577	-6.58429	4.57059e-11	2.89097e-10
ANAPC4	472.842	-0.515176	0.118455	-4.34914	1.36669e-05	4.84395e-05
ANAPC7	1120.98	-0.505792	0.0839935	-6.0218	1.7249e-09	9.41508e-09
ANGEL1	275.373	0.538097	0.176824	3.04313	0.00234135	0.00572633
ANGPT1	223.859	-0.424682	0.139365	-3.04727	0.0023093	0.00565289
ANGPTL1	10.2261	2.15916	0.506662	4.26154	2.03022e-05	7.02056e-05
ANGPTL2	254.812	0.442032	0.140622	3.1434	0.00166998	0.00420769
ANGPTL4	71.0901	0.697636	0.20864	3.34373	0.000826595	0.00220776
ANKEF1	141.867	-2.24681	0.198464	-11.321	1.03297e-29	1.8525e-28
ANKH	3063.35	2.19766	0.0887599	24.7596	2.44107e-135	3.68756e-133
ANKHD1-EIF4EBP3	477.801	0.775437	0.139287	5.5672	2.58872e-08	1.27072e-07
ANKLE2	1180.9	0.299502	0.0924181	3.24073	0.00119224	0.00309657
ANKRA2	247.882	0.982523	0.160762	6.11167	9.8594e-10	5.49061e-09
ANKRD1	368.51	-6.26724	0.386375	-16.2206	3.60573e-59	1.70312e-57
ANKRD10	978.958	0.917669	0.23471	3.9098	9.23718e-05	0.00028908
ANKRD12	380.888	0.77272	0.208526	3.70563	0.000210867	0.000621845
ANKRD13C	461.724	-0.513313	0.131259	-3.91068	9.20365e-05	0.000288138
ANKRD13D	490.578	1.17588	0.0975568	12.0532	1.8647e-33	3.81774e-32
ANKRD17	2356.73	-0.467058	0.10225	-4.56781	4.92847e-06	1.85168e-05
ANKRD18B	129.961	-0.974061	0.19184	-5.07747	3.82491e-07	1.64578e-06
ANKRD2	24.7975	-6.1924	1.21835	-5.08262	3.72265e-07	1.60343e-06
ANKRD24	11.394	2.06686	0.611168	3.38183	0.000720053	0.0019496
ANKRD27	724.256	-0.600852	0.122818	-4.89222	9.97053e-07	4.06778e-06
ANKRD28	1940.75	-0.523465	0.0880639	-5.94415	2.77892e-09	1.49015e-08
ANKRD29	79.1971	1.58889	0.288579	5.50592	3.6725e-08	1.77465e-07
ANKRD30A	60.4471	-1.1086	0.319939	-3.46503	0.00053018	0.00146805
ANKRD30BP2	14.0477	1.53626	0.466682	3.29187	0.000995231	0.0026174
ANKRD33B	353.948	-2.30764	0.124454	-18.5421	9.45124e-77	6.74376e-75
ANKRD37	141.685	1.2884	0.160204	8.04226	8.81981e-16	7.93404e-15
ANKRD40	1450.9	-0.273111	0.070093	-3.89641	9.76289e-05	0.000304226
ANKRD45	20.1985	-1.46861	0.489938	-2.99754	0.00272165	0.00659108
ANKRD50	2302.09	-0.361615	0.09811	-3.68581	0.000227973	0.000668251
ANKRD6	26.25	1.69677	0.495123	3.42697	0.000610367	0.00167041
ANKRD9	204.419	0.591118	0.136599	4.32741	1.50873e-05	5.32149e-05
ANKS1A	499.587	0.44653	0.102436	4.35914	1.30577e-05	4.64569e-05
ANKS1B	10.3373	3.11338	0.620764	5.0154	5.2924e-07	2.24325e-06
ANKS6	744.035	-0.32244	0.107219	-3.00729	0.00263587	0.00640461
ANKZF1	418.742	0.490537	0.131825	3.72111	0.000198351	0.000587106
ANLN	3551.19	-1.30528	0.0768388	-16.9872	1.02137e-64	5.54249e-63
ANO1	459.875	0.675583	0.215669	3.1325	0.00173327	0.00435343
ANO10	445.836	-0.615663	0.109631	-5.61577	1.95687e-08	9.72627e-08
ANO3	69.0928	1.01901	0.332458	3.06507	0.00217621	0.00535683
ANO6	1330.67	-0.508935	0.102693	-4.9559	7.19978e-07	2.99642e-06
ANO7	34.9161	0.86271	0.287435	3.00141	0.00268732	0.0065164
ANO8	261.207	1.2604	0.156613	8.04787	8.42448e-16	7.59063e-15
ANP32A	2867.01	-0.700043	0.054545	-12.8342	1.05438e-37	2.53292e-36
ANP32B	2994.38	-0.946053	0.0826408	-11.4478	2.41247e-30	4.41618e-29
ANP32E	2607.7	-0.749943	0.0627755	-11.9464	6.77694e-33	1.36254e-31
ANPEP	3658.35	-0.33437	0.0628164	-5.32296	1.0209e-07	4.69386e-07
ANTXR2	604.096	1.83582	0.102764	17.8645	2.22985e-71	1.41629e-69
ANXA1	13349.8	-1.53161	0.0745396	-20.5476	8.08691e-94	7.29039e-92
ANXA11	3131.89	-0.844108	0.103283	-8.17277	3.01383e-16	2.79977e-15
ANXA2	12742.3	-0.490197	0.0538668	-9.10017	9.01913e-20	1.02323e-18
ANXA3	24.7668	-4.53719	0.691434	-6.56199	5.30928e-11	3.33556e-10
ANXA4	682.936	0.60215	0.0973352	6.18635	6.15726e-10	3.50458e-09
ANXA5	5550.37	-0.221291	0.0512915	-4.31438	1.60049e-05	5.6262e-05
ANXA6	2084.91	-1.58683	0.064063	-24.7698	1.899e-135	2.89477e-133
ANXA8	21.6202	-4.93423	1.22458	-4.02931	5.59405e-05	0.000181679
AOAH	15.1937	-4.98677	1.26343	-3.947	7.91368e-05	0.000250229
AOX1	58.1778	-1.48598	0.431391	-3.44463	0.000571841	0.00157216
AP005901.1	111.668	1.56666	0.207606	7.54634	4.47665e-14	3.58474e-13
AP1B1	2114.37	-0.218997	0.0757043	-2.8928	0.00381823	0.00896194
AP1G1	2065.87	-0.385546	0.0914825	-4.21443	2.50412e-05	8.54999e-05
AP1G2	344.023	1.26876	0.170029	7.46199	8.52228e-14	6.65898e-13
AP1M1	2251	-0.312054	0.0728538	-4.28329	1.84153e-05	6.4157e-05
AP1M2	86.1448	-5.28701	0.510839	-10.3497	4.19952e-25	6.38419e-24
AP1S2	1706.2	0.950497	0.0910037	10.4446	1.55117e-25	2.39724e-24
AP1S3	75.7006	-0.909803	0.264906	-3.43443	0.000593793	0.00162878
AP2A1	1560.94	-0.301084	0.0969376	-3.10596	0.00189662	0.00472337
AP2B1	5258.07	-0.354824	0.0747443	-4.74717	2.06286e-06	8.12164e-06
AP2S1	2418.69	-0.727565	0.103424	-7.03474	1.99628e-12	1.39473e-11
AP3B2	114.527	-0.89685	0.249725	-3.59135	0.000328967	0.000941316
AP3M2	278.879	-0.55263	0.12358	-4.47186	7.75434e-06	2.84145e-05
AP3S1	2528	-1.10356	0.0817403	-13.5009	1.5455e-41	4.30482e-40
AP4B1	376.04	-0.55065	0.133421	-4.12715	3.67288e-05	0.000122366
AP4E1	418.67	-0.845427	0.114239	-7.40053	1.35641e-13	1.04716e-12
AP4M1	400.531	0.384016	0.120568	3.18506	0.00144724	0.00369647
AP5B1	718.692	0.765273	0.103862	7.36817	1.72988e-13	1.32571e-12
APAF1	497.181	1.01895	0.147685	6.89948	5.21937e-12	3.57072e-11
APBA3	184.008	1.0698	0.135614	7.88855	3.0572e-15	2.65612e-14
APBB1	344.052	0.630678	0.135634	4.64984	3.322e-06	1.27412e-05
APBB2	528.276	-0.755885	0.119072	-6.34816	2.17906e-10	1.29157e-09
APBB3	202.965	1.04696	0.140126	7.47157	7.92449e-14	6.21796e-13
APC2	75.0237	1.52602	0.209453	7.28574	3.19901e-13	2.38193e-12
APEX1	2111.18	-0.212919	0.0639584	-3.32902	0.000871527	0.0023167
APEX2	1029.71	-0.62531	0.0868764	-7.19769	6.12403e-13	4.42429e-12
APH1A	3514.84	0.407143	0.072197	5.63934	1.70706e-08	8.54957e-08
API5	2332.51	-0.450907	0.0763137	-5.9086	3.45026e-09	1.83372e-08
APITD1	337.27	-0.66388	0.128332	-5.17313	2.30208e-07	1.01582e-06
APLF	29.0857	1.23391	0.308549	3.99906	6.35933e-05	0.000204592
APLN	19.3766	-3.10866	0.735995	-4.22376	2.40265e-05	8.21862e-05
APLP2	2970.2	0.725501	0.0368041	19.7125	1.68293e-86	1.34378e-84
APOBEC3B	315.977	-0.748615	0.11408	-6.5622	5.30203e-11	3.33345e-10
APOBEC3C	1030.77	-0.746878	0.0913704	-8.17418	2.97873e-16	2.7687e-15
APOBEC3G	619.212	-0.377683	0.0826808	-4.56797	4.92477e-06	1.85168e-05
APOD	31.5653	4.10441	0.437827	9.37449	6.95101e-21	8.42766e-20
APOL1	70.3293	-1.06697	0.248875	-4.28718	1.80954e-05	6.31344e-05
APOL2	271.153	-0.402658	0.129942	-3.09874	0.00194343	0.00482776
APOO	406.737	-0.476172	0.13548	-3.51471	0.000440228	0.00123565
APOOL	384.772	-0.789466	0.124478	-6.34222	2.26473e-10	1.34093e-09
APPL2	720.075	0.727928	0.116664	6.23952	4.38916e-10	2.53697e-09
APTX	623.723	-0.392248	0.116059	-3.37974	0.000725545	0.00196225
AQP3	183.741	2.09624	0.142802	14.6794	8.74207e-49	3.09909e-47
AQP5	3.42535	-5.3769	1.37895	-3.89927	9.6482e-05	0.000300988
AQP7	28.0471	1.66956	0.471993	3.53726	0.000404298	0.00113976
AQP7P1	3.99235	5.24132	1.57486	3.32812	0.000874333	0.00232343
AQR	1329.88	-0.524116	0.102799	-5.09845	3.42451e-07	1.48179e-06
AR	165.449	-1.36814	0.227494	-6.01396	1.81044e-09	9.8627e-09
ARAF	1191.17	0.282273	0.0794051	3.55485	0.000378196	0.00107031
ARAP1	1321.65	0.443559	0.135183	3.28117	0.00103377	0.00271229
ARAP3	1062.68	0.535526	0.0720864	7.42895	1.09465e-13	8.49379e-13
ARCN1	4492.58	-0.289763	0.0703431	-4.11927	3.80066e-05	0.000126247
AREG	414.394	4.58698	0.115964	39.5551	0	0
ARF1	6640.9	-0.312016	0.0667536	-4.67414	2.95193e-06	1.14208e-05
ARF4	3912.13	-0.446441	0.0449106	-9.94065	2.77012e-23	3.8042e-22
ARF5	1246.59	0.442749	0.11208	3.95031	7.80508e-05	0.000247121
ARFGAP1	1810.9	0.466115	0.0830691	5.61117	2.00967e-08	9.98168e-08
ARFGAP3	479.73	1.16549	0.107697	10.8219	2.71061e-27	4.47358e-26
ARFIP2	1283.89	0.344655	0.0688179	5.00821	5.49382e-07	2.321e-06
ARG2	337.381	-0.389928	0.122951	-3.1714	0.00151704	0.00385653
ARGLU1	998.279	0.293581	0.0994047	2.95339	0.00314301	0.00750314
ARHGAP11A	1829.45	-1.26981	0.11353	-11.1848	4.84085e-29	8.473e-28
ARHGAP12	1217.95	0.325608	0.0841668	3.8686	0.000109462	0.000338209
ARHGAP17	883.414	-0.516411	0.120965	-4.26908	1.96277e-05	6.80276e-05
ARHGAP18	663.89	-1.49529	0.133604	-11.192	4.46435e-29	7.82218e-28
ARHGAP21	913.856	0.765894	0.119185	6.42609	1.30924e-10	7.92538e-10
ARHGAP23	1172.64	-1.75998	0.163181	-10.7854	4.03293e-27	6.61038e-26
ARHGAP29	1799.41	-2.13713	0.0724188	-29.5108	2.09529e-191	5.57681e-189
ARHGAP30	60.3879	-0.939753	0.215076	-4.36939	1.24594e-05	4.44509e-05
ARHGAP31	454.304	1.35769	0.2903	4.67684	2.91336e-06	1.12794e-05
ARHGAP32	492.807	0.91528	0.196809	4.65059	3.30987e-06	1.27002e-05
ARHGAP4	692.84	0.718048	0.14732	4.87408	1.09314e-06	4.44358e-06
ARHGAP5	1580.64	0.929455	0.0763419	12.1749	4.2286e-34	8.90768e-33
ARHGDIB	97.0026	-4.26442	0.502456	-8.48715	2.11768e-17	2.10737e-16
ARHGEF1	2765.39	0.275269	0.0842781	3.2662	0.00109001	0.00285004
ARHGEF10	305.689	-0.979818	0.171848	-5.70167	1.1864e-08	6.02107e-08
ARHGEF10L	138.568	1.34362	0.185307	7.25079	4.14347e-13	3.04994e-12
ARHGEF11	1803.49	0.781579	0.0875995	8.92219	4.57143e-19	5.00351e-18
ARHGEF12	2306.5	0.330964	0.0923017	3.58567	0.000336207	0.000959906
ARHGEF16	17.583	-2.12383	0.622385	-3.41241	0.000643922	0.00175509
ARHGEF2	2985.37	-0.462999	0.103319	-4.48127	7.41999e-06	2.7237e-05
ARHGEF25	331.817	0.760339	0.112275	6.7721	1.26924e-11	8.43513e-11
ARHGEF26	154.558	-1.60005	0.188162	-8.50356	1.83865e-17	1.83843e-16
ARHGEF28	550.975	-1.5108	0.100308	-15.0615	2.89964e-51	1.10252e-49
ARHGEF3	224.134	-1.43822	0.140943	-10.2043	1.8971e-24	2.75416e-23
ARHGEF37	111.339	2.75073	0.334256	8.22943	1.88109e-16	1.77004e-15
ARHGEF39	286.232	-0.955179	0.154837	-6.16892	6.87561e-10	3.89363e-09
ARHGEF4	471.645	2.56392	0.149381	17.1637	4.96879e-66	2.78651e-64
ARHGEF40	768.402	1.8475	0.105814	17.4598	2.89772e-68	1.74781e-66
ARHGEF6	253.978	0.657763	0.124576	5.28	1.29181e-07	5.8686e-07
ARHGEF9	360.6	-0.547383	0.160389	-3.41285	0.000642874	0.00175251
ARID3B	165.504	0.759416	0.186675	4.06811	4.73958e-05	0.000155403
ARID4A	205.469	0.5619	0.189137	2.97087	0.00296957	0.00713583
ARID4B	1072.97	0.430227	0.0919137	4.68077	2.85796e-06	1.10752e-05
ARID5A	68.2465	2.03677	0.22805	8.93125	4.21239e-19	4.62563e-18
ARIH2	2225.7	-0.224817	0.0630786	-3.56408	0.000365134	0.00103544
ARL1	1132.17	0.29003	0.0977585	2.96681	0.00300912	0.00722041
ARL13B	368.154	-0.608597	0.140123	-4.34331	1.40354e-05	4.96719e-05
ARL14EPL	49.8767	1.10959	0.280532	3.9553	7.64385e-05	0.000242429
ARL2BP	908.668	-0.385024	0.0861827	-4.46754	7.91248e-06	2.89687e-05
ARL3	497.465	-0.431119	0.104549	-4.12359	3.73007e-05	0.000124025
ARL6	239.271	-0.609954	0.160253	-3.80619	0.000141125	0.000428562
ARL6IP1	3422.22	-0.564649	0.0560722	-10.07	7.49477e-24	1.06592e-22
ARL6IP5	1622.63	0.762766	0.0764084	9.98275	1.81375e-23	2.5302e-22
ARL8A	413.726	0.875629	0.139885	6.25965	3.85833e-10	2.24329e-09
ARMC1	1008.88	-0.434939	0.0861234	-5.05018	4.41396e-07	1.88761e-06
ARMC4	41.1813	-1.55585	0.479437	-3.24516	0.00117385	0.0030507
ARMC6	1945.69	-0.736216	0.0713326	-10.3209	5.66985e-25	8.52664e-24
ARMC8	580.55	-0.501676	0.096711	-5.18737	2.13286e-07	9.45633e-07
ARMCX3	292.184	0.552863	0.114124	4.84439	1.26999e-06	5.11658e-06
ARMCX4	52.3302	-1.17923	0.301239	-3.91461	9.05518e-05	0.000283755
ARMCX6	210.894	-0.394586	0.133446	-2.9569	0.00310754	0.00742691
ARNT	697.22	0.342292	0.106567	3.21199	0.00131818	0.00339874
ARNT2	1734.26	1.78181	0.121255	14.6947	6.96883e-49	2.48096e-47
ARNTL2	483.68	1.24162	0.0920943	13.482	1.99517e-41	5.52976e-40
ARPC1B	3350.83	0.872219	0.0851268	10.2461	1.23188e-24	1.81993e-23
ARPC3	3199.91	-0.293916	0.071328	-4.12063	3.77841e-05	0.000125558
ARPIN	615.753	0.46789	0.102126	4.58151	4.61637e-06	1.74106e-05
ARRB1	199.703	-0.902625	0.166005	-5.43734	5.40806e-08	2.56672e-07
ARRB2	369.621	-0.318336	0.0934891	-3.40506	0.000661492	0.00179859
ARRDC1	382.477	0.788949	0.107389	7.34664	2.03254e-13	1.55057e-12
ARRDC2	545.577	1.95825	0.0890461	21.9914	3.47933e-107	3.81317e-105
ARRDC3	543.568	1.13146	0.146695	7.71301	1.22883e-14	1.02707e-13
ARSA	120.404	1.92623	0.184742	10.4266	1.87388e-25	2.89063e-24
ARSB	369.428	0.545906	0.13984	3.90379	9.46996e-05	0.000295758
ARSG	109.054	2.43661	0.189451	12.8614	7.42133e-38	1.7931e-36
ARSJ	367.378	-0.710873	0.127457	-5.57735	2.44207e-08	1.2026e-07
ART3	230.979	1.55301	0.218182	7.11795	1.09542e-12	7.78967e-12
ARVCF	45.4259	1.62745	0.382204	4.25808	2.06192e-05	7.1243e-05
ASAH1	627.404	0.459979	0.0898241	5.12089	3.04104e-07	1.32585e-06
ASAP1	1133.75	-0.399542	0.0940485	-4.24826	2.15441e-05	7.41639e-05
ASAP2	904.376	0.944136	0.144797	6.5204	7.0122e-11	4.34679e-10
ASB1	663.924	1.20135	0.117125	10.2569	1.10131e-24	1.6299e-23
ASB2	7.80462	2.45252	0.816282	3.0045	0.00266015	0.00645705
ASB3	392.303	0.370605	0.113744	3.25824	0.00112105	0.00292344
ASB6	1023.17	0.284702	0.0702831	4.0508	5.10439e-05	0.000166677
ASB9	293.274	-1.07669	0.131228	-8.20472	2.31125e-16	2.16146e-15
ASCC3	1266.46	-0.56945	0.0784669	-7.25719	3.95208e-13	2.91803e-12
ASF1B	1178.44	-0.868904	0.06186	-14.0463	8.11611e-45	2.50167e-43
ASH2L	853.246	-0.348316	0.0731595	-4.76105	1.92593e-06	7.60394e-06
ASIC1	243.718	-0.603161	0.19336	-3.11938	0.00181233	0.00453097
ASMTL	116.969	-0.840091	0.196805	-4.26864	1.96665e-05	6.81397e-05
ASNS	1495.54	-1.16083	0.0753142	-15.4132	1.33536e-53	5.40855e-52
ASNSP1	6.68785	-3.35531	1.1674	-2.87418	0.00405081	0.00947468
ASPHD2	71.2367	1.10786	0.21395	5.17815	2.24092e-07	9.90662e-07
ASPM	2367.29	-0.863131	0.0898362	-9.60783	7.40953e-22	9.38392e-21
ASRGL1	130.789	-1.66958	0.203771	-8.19341	2.53937e-16	2.37083e-15
ASTN1	117.89	0.774567	0.151216	5.12224	3.01923e-07	1.31668e-06
ASUN	942.798	-0.654047	0.10693	-6.11658	9.56077e-10	5.33849e-09
ASXL1	1935.87	-0.489324	0.10321	-4.74107	2.12596e-06	8.35438e-06
ATAD1	1420.9	0.385695	0.0875636	4.40474	1.05911e-05	3.81672e-05
ATAD2	1861.58	-0.864748	0.0818287	-10.5678	4.20334e-26	6.63669e-25
ATAD3A	1345.39	-0.642299	0.104114	-6.16916	6.86519e-10	3.88904e-09
ATAD3B	1183.58	-0.753477	0.100654	-7.48582	7.11042e-14	5.60543e-13
ATAD5	365.759	-1.08211	0.122261	-8.8508	8.68953e-19	9.3222e-18
ATF3	152.149	-0.783279	0.233839	-3.34966	0.000809122	0.00216523
ATF4	4808.46	-0.637937	0.079149	-8.05995	7.63267e-16	6.89572e-15
ATF5	349.11	-0.728241	0.126674	-5.74892	8.98173e-09	4.6085e-08
ATF6	1534.45	0.501684	0.0678364	7.3955	1.40877e-13	1.08608e-12
ATF6B	856.215	0.717921	0.0799095	8.98418	2.60676e-19	2.88706e-18
ATF7IP2	109.575	-0.825408	0.242625	-3.40199	0.000668976	0.00181805
ATG101	1283.55	0.600692	0.106094	5.66189	1.49719e-08	7.52996e-08
ATG12	1373.96	-0.519785	0.0759256	-6.84599	7.59511e-12	5.127e-11
ATG16L1	704.627	0.731563	0.0756686	9.668	4.12365e-22	5.29444e-21
ATG16L2	84.6985	1.52465	0.250125	6.09557	1.09051e-09	6.05689e-09
ATG2A	673.58	0.46399	0.125509	3.69687	0.000218273	0.000642219
ATG2B	516.255	0.727857	0.196001	3.71353	0.000204384	0.00060411
ATG3	897.491	-0.510243	0.079979	-6.37972	1.77416e-10	1.06133e-09
ATG4B	628.306	-0.389946	0.134173	-2.90629	0.00365746	0.00862443
ATG4C	216.49	-0.747063	0.212975	-3.50775	0.000451914	0.00126611
ATG7	586.778	-0.412593	0.128437	-3.21242	0.00131622	0.00339544
ATIC	2200.91	-0.80951	0.0638672	-12.6749	8.14724e-37	1.89477e-35
ATL3	1167.03	-0.490669	0.066998	-7.32365	2.41323e-13	1.82193e-12
ATM	1003.43	0.565062	0.127247	4.44068	8.96756e-06	3.26319e-05
ATOH8	81.2171	-1.32879	0.267261	-4.97187	6.63097e-07	2.77277e-06
ATOX1	1335.16	0.792915	0.0954797	8.30454	1.00207e-16	9.5906e-16
ATP10A	173.98	0.792977	0.197564	4.01377	5.97556e-05	0.000193395
ATP10B	47.5062	1.49356	0.383258	3.89701	9.73894e-05	0.000303649
ATP10D	345.971	-0.894141	0.222969	-4.01017	6.06763e-05	0.000195997
ATP13A1	2197.94	0.529203	0.0893242	5.92452	3.13217e-09	1.67209e-08
ATP1A1	17752.1	0.339575	0.0409069	8.30116	1.03103e-16	9.86217e-16
ATP1B1	903.165	-0.598836	0.0726966	-8.23747	1.75886e-16	1.65689e-15
ATP2A2	6682.97	-0.498318	0.0711464	-7.00413	2.48525e-12	1.72844e-11
ATP2B1	1508.58	0.291507	0.0739671	3.94104	8.1129e-05	0.000256046
ATP2B4	3205.47	0.479957	0.0748334	6.41368	1.42049e-10	8.57098e-10
ATP5A1	7124.69	-0.388707	0.0547087	-7.10503	1.20297e-12	8.53633e-12
ATP5B	16741.5	-0.655818	0.0588755	-11.1391	8.09686e-29	1.39823e-27
ATP5E	6522.77	0.626086	0.112946	5.54322	2.9696e-08	1.44961e-07
ATP5F1	3612.4	-0.655124	0.0678308	-9.65821	4.53704e-22	5.81629e-21
ATP5G1	1317.52	-0.642001	0.0955818	-6.71677	1.85792e-11	1.21741e-10
ATP5G2	3599.58	-0.334189	0.0799257	-4.18125	2.8991e-05	9.8028e-05
ATP5G3	2760.48	-0.657274	0.0848042	-7.75049	9.15376e-15	7.7092e-14
ATP5J	1490.38	-0.310731	0.0928073	-3.34813	0.000813599	0.00217617
ATP5J2	2072.98	-0.434653	0.0975419	-4.45607	8.34775e-06	3.04558e-05
ATP5O	1456.58	-0.520442	0.0780724	-6.66615	2.62596e-11	1.69877e-10
ATP5S	265.092	-0.58928	0.198564	-2.9677	0.00300033	0.00720147
ATP5SL	743.678	-0.596893	0.0907317	-6.57866	4.74696e-11	2.99913e-10
ATP6AP1	1544.19	0.624853	0.0603792	10.3488	4.23686e-25	6.43512e-24
ATP6AP1L	16.2569	1.54153	0.460107	3.35037	0.000807026	0.00216066
ATP6AP2	1527.2	0.431669	0.0809191	5.33458	9.57684e-08	4.4226e-07
ATP6V0A2	494.554	0.658634	0.119285	5.52152	3.36084e-08	1.62922e-07
ATP6V0A4	484.39	4.92468	0.141091	34.9043	6.40621e-267	2.5576e-264
ATP6V0B	2345.49	0.447124	0.0963468	4.64078	3.47101e-06	1.3276e-05
ATP6V0E2	599.243	-0.430533	0.0881453	-4.88436	1.03766e-06	4.22935e-06
ATP6V1A	2006.6	0.22427	0.0771322	2.90761	0.00364204	0.00859289
ATP6V1B2	1048.82	-0.669102	0.071241	-9.3921	5.88169e-21	7.15705e-20
ATP6V1E1	1752.3	0.260644	0.0689073	3.78252	0.000155246	0.000467438
ATP6V1G1	1044.98	0.717718	0.0699983	10.2534	1.14291e-24	1.68998e-23
ATP6V1G2	14.2305	1.87107	0.495644	3.77503	0.000159988	0.000480423
ATP7A	283.069	1.47618	0.13651	10.8137	2.96535e-27	4.87959e-26
ATP7B	88.0562	1.13285	0.283171	4.00058	6.31884e-05	0.000203445
ATP8B2	2800.51	0.511355	0.0650237	7.86413	3.71678e-15	3.21252e-14
ATP8B4	33.6694	5.70182	0.682024	8.36014	6.2643e-17	6.08574e-16
ATP9A	1142.56	1.52063	0.0926742	16.4083	1.66801e-60	8.15426e-59
ATPAF1	1062.27	-0.216122	0.0658082	-3.28412	0.00102302	0.00268702
ATPIF1	929.991	-0.4013	0.116857	-3.4341	0.00059452	0.00163024
ATRIP	412.143	-0.490264	0.0995791	-4.92337	8.50685e-07	3.5056e-06
ATXN1	398.83	1.69545	0.148199	11.4404	2.62798e-30	4.80544e-29
ATXN10	1345.96	0.391516	0.0689389	5.67918	1.35345e-08	6.83573e-08
ATXN1L	768.891	0.467982	0.0913521	5.12284	3.00976e-07	1.31323e-06
ATXN2	805.198	-0.296895	0.072241	-4.10978	3.96033e-05	0.000131291
ATXN2L	3060.74	-0.241489	0.0681297	-3.54455	0.000393277	0.00111055
ATXN7L3	1980.65	0.539379	0.0519519	10.3823	2.98544e-25	4.57167e-24
ATXN7L3B	2389.89	0.675337	0.0437879	15.4229	1.14834e-53	4.66232e-52
AUNIP	187.539	-1.15908	0.149275	-7.76474	8.18157e-15	6.91126e-14
AUP1	2340.44	0.280981	0.0692966	4.05476	5.01864e-05	0.000164072
AURKA	1442.98	-1.54731	0.0694818	-22.2693	7.32803e-110	8.30246e-108
AURKB	1028.95	-0.987234	0.0926627	-10.6541	1.66924e-26	2.68358e-25
AVEN	193.325	-0.466317	0.14141	-3.29762	0.000975079	0.00256956
AVPI1	804.35	0.326167	0.0930406	3.50564	0.000455512	0.00127492
AXIN1	621.014	0.415974	0.0942966	4.41133	1.02735e-05	3.70785e-05
AXL	6170.46	-0.727009	0.0731574	-9.9376	2.85619e-23	3.9128e-22
AZGP1	98.8544	1.82134	0.198814	9.16105	5.13959e-20	5.89471e-19
AZIN2	116.401	-0.720121	0.218709	-3.2926	0.000992646	0.00261298
B2M	9683.91	1.15287	0.0759431	15.1808	4.74271e-52	1.85808e-50
B3GALNT2	416.8	-0.343207	0.111514	-3.07771	0.00208599	0.00515808
B3GALT2	8.44878	-3.52165	0.851578	-4.13543	3.54285e-05	0.000118198
B3GALT4	15.0967	1.77389	0.503811	3.52094	0.000430015	0.0012086
B3GALT5	85.0711	-1.59701	0.240241	-6.64751	2.98093e-11	1.91804e-10
B3GAT1	200.109	2.48399	0.194708	12.7575	2.83089e-37	6.68568e-36
B3GAT3	1307.98	0.814879	0.100513	8.10722	5.17892e-16	4.73243e-15
B3GLCT	296.656	-0.360643	0.111299	-3.2403	0.00119404	0.00310077
B3GNT5	320.356	1.97357	0.119826	16.4703	5.99844e-61	3.00244e-59
B3GNT7	575.341	1.11283	0.123583	9.00466	2.16328e-19	2.41022e-18
B3GNT9	11.7318	1.63403	0.467322	3.49658	0.00047126	0.0013157
B4GALNT1	947.755	-0.496142	0.127678	-3.88589	0.000101954	0.000316646
B4GALNT4	280.67	1.03033	0.215599	4.7789	1.76256e-06	6.98855e-06
B4GALT1	1581.22	0.20482	0.0541834	3.78012	0.000156753	0.000471552
B4GALT4	305.396	0.54007	0.156974	3.44051	0.00058061	0.00159496
B4GALT6	720.782	0.841946	0.106127	7.93337	2.1327e-15	1.86742e-14
B4GALT7	355.599	0.444792	0.0982839	4.52559	6.02284e-06	2.2358e-05
B9D1	288.024	-0.633404	0.134219	-4.71917	2.36807e-06	9.27319e-06
BAALC	14.3855	2.0224	0.60031	3.36893	0.000754594	0.00203229
BACH1	704.111	1.30013	0.152177	8.54355	1.30157e-17	1.31001e-16
BAG1	975.778	0.43829	0.103101	4.25105	2.12768e-05	7.33794e-05
BAG2	669.586	-0.889423	0.0907	-9.80622	1.05864e-22	1.40216e-21
BAG3	1776.93	-0.236345	0.0723471	-3.26682	0.00108764	0.00284518
BAGE2	472.538	0.457012	0.106873	4.2762	1.90109e-05	6.60537e-05
BAHCC1	406.83	0.682615	0.17585	3.88181	0.000103683	0.000321894
BAIAP2	440.007	-0.43497	0.121551	-3.57851	0.000345558	0.000984758
BAIAP2L1	461.07	-0.476958	0.0973828	-4.89776	9.69344e-07	3.96148e-06
BAIAP2L2	358.494	-0.990022	0.125085	-7.91477	2.47712e-15	2.16223e-14
BAK1	626.361	-0.532279	0.0847228	-6.28259	3.32973e-10	1.94608e-09
BAMBI	353.131	1.58992	0.112666	14.1118	3.21471e-45	1.00756e-43
BANF1	2775	-0.297204	0.0712311	-4.17239	3.01417e-05	0.00010155
BARD1	187.431	-0.745057	0.246896	-3.0177	0.00254703	0.00620313
BARX2	16.1033	5.2231	0.792749	6.58859	4.44033e-11	2.80964e-10
BASP1	137.582	-1.24171	0.278254	-4.4625	8.10095e-06	2.95941e-05
BATF2	53.7481	-0.895724	0.243143	-3.68393	0.000229665	0.000672549
BAX	1779.65	-0.367363	0.0918217	-4.00083	6.31202e-05	0.000203265
BAZ1B	3252.51	-0.351813	0.0577969	-6.08706	1.15006e-09	6.37494e-09
BAZ2A	2640.31	-0.649723	0.118733	-5.47212	4.44685e-08	2.12718e-07
BAZ2B	259.345	1.11607	0.201399	5.54156	2.99781e-08	1.46253e-07
BBC3	165.69	0.95867	0.150899	6.35307	2.11056e-10	1.2523e-09
BBS10	381.883	0.686052	0.10351	6.6279	3.40496e-11	2.17918e-10
BBS4	334.061	0.442967	0.13	3.40743	0.000655787	0.00178481
BBS7	267.574	-0.594824	0.147083	-4.04413	5.25178e-05	0.000171227
BCAM	267.549	-1.68525	0.159358	-10.5752	3.8818e-26	6.14057e-25
BCAN	243.273	0.692041	0.150934	4.58505	4.53869e-06	1.71407e-05
BCAR3	1836.25	-1.70721	0.0562122	-30.3707	1.33744e-202	3.73769e-200
BCAS2	719.635	-0.597752	0.0825866	-7.23789	4.55734e-13	3.33931e-12
BCAS3	292.307	0.546941	0.15355	3.56198	0.000368072	0.00104307
BCAT1	1985.76	-2.11293	0.123682	-17.0836	1.96749e-65	1.09241e-63
BCCIP	1794.09	-1.21596	0.0738127	-16.4736	5.67468e-61	2.84889e-59
BCDIN3D	194.168	0.483754	0.156505	3.09098	0.00199495	0.00494768
BCKDHA	605.586	0.485426	0.135162	3.59144	0.000328859	0.000941168
BCKDHB	131.205	-0.643045	0.18321	-3.50988	0.000448305	0.00125642
BCL11B	10.3616	6.82822	1.18399	5.76714	8.06287e-09	4.15611e-08
BCL2A1	95.8169	6.42578	0.371473	17.2981	4.86171e-67	2.83059e-65
BCL2L1	1392.06	-1.27203	0.0788662	-16.129	1.59609e-58	7.37278e-57
BCL2L12	350.677	-0.606665	0.143501	-4.2276	2.36194e-05	8.08267e-05
BCL2L2	635.953	0.884464	0.101286	8.73235	2.49431e-18	2.59942e-17
BCL2L2-PABPN1	115.868	0.662695	0.216216	3.06497	0.0021769	0.00535773
BCL3	245.213	0.895386	0.183608	4.87661	1.07922e-06	4.38912e-06
BCL6	189.658	1.0623	0.157995	6.7236	1.77284e-11	1.16349e-10
BCL7B	1094.96	-0.245822	0.0799262	-3.07561	0.00210072	0.0051893
BCL9	764.506	0.504293	0.150839	3.34325	0.000828023	0.00221052
BCL9L	1950.01	-1.38008	0.201247	-6.85765	7.00023e-12	4.73879e-11
BCLAF1	2904.24	-0.427354	0.0588644	-7.25998	3.87152e-13	2.86107e-12
BCORL1	342.059	0.656072	0.185565	3.53554	0.000406948	0.00114684
BCS1L	431.114	-0.446955	0.106481	-4.19749	2.69884e-05	9.14952e-05
BDH1	253.418	-0.612298	0.18152	-3.37317	0.000743077	0.00200507
BDH2	235.86	0.921675	0.140662	6.55241	5.66165e-11	3.54101e-10
BEGAIN	24.2573	2.12929	0.455052	4.67923	2.87953e-06	1.1151e-05
BEST1	64.9735	-1.46033	0.294068	-4.96598	6.8356e-07	2.85123e-06
BET1L	802.868	0.299409	0.0771772	3.8795	0.000104669	0.000324571
BEX3	999.608	-0.58851	0.0895132	-6.57456	4.87973e-11	3.07607e-10
BEX4	86.58	0.930924	0.220915	4.21394	2.50955e-05	8.56332e-05
BFSP1	83.5894	1.10514	0.216227	5.11104	3.20396e-07	1.39109e-06
BGN	161.01	-1.17782	0.201419	-5.84759	4.98751e-09	2.6142e-08
BHLHE40	628.394	2.39732	0.0843007	28.4377	6.91995e-178	1.52676e-175
BIN1	80.7952	-1.55817	0.243824	-6.39056	1.65281e-10	9.92276e-10
BIN3	771.958	0.418588	0.0776855	5.38824	7.11527e-08	3.34198e-07
BIRC2	1438	0.979463	0.0794839	12.3228	6.83e-35	1.48541e-33
BIRC3	1116.64	6.14018	0.15242	40.2846	0	0
BIRC5	1446.79	-1.25263	0.0774822	-16.1667	8.65913e-59	4.04446e-57
BIVM	686.042	0.648457	0.0886725	7.31294	2.6135e-13	1.96517e-12
BLM	447.815	-0.790639	0.11651	-6.78603	1.15259e-11	7.68455e-11
BLMH	1315.16	-1.01287	0.0751893	-13.4709	2.32069e-41	6.41075e-40
BLOC1S1	769.117	0.602603	0.101261	5.95098	2.6655e-09	1.43208e-08
BLOC1S2	714.757	0.279785	0.0964914	2.89958	0.00373658	0.00878874
BLOC1S4	237.969	0.58258	0.119645	4.86923	1.12037e-06	4.53994e-06
BLZF1	854.32	0.388845	0.0938102	4.14502	3.3979e-05	0.00011377
BMF	103.104	3.29982	0.288886	11.4226	3.22575e-30	5.87928e-29
BMP1	444.408	0.375295	0.103223	3.63576	0.00027716	0.000802662
BMP2	354.311	4.68234	0.132953	35.2181	1.05647e-271	4.42872e-269
BMP6	264.496	5.37761	0.163866	32.817	3.36582e-236	1.12876e-233
BMP8B	418.548	0.377865	0.0973696	3.88073	0.000104142	0.000323141
BMPER	14.2255	2.46267	0.621462	3.96271	7.41038e-05	0.000235693
BMPR1B	29.5899	1.10206	0.363966	3.02791	0.00246251	0.00600893
BMPR2	542.269	0.921159	0.11545	7.97888	1.47667e-15	1.30801e-14
BMS1	1775.81	-0.361307	0.055308	-6.53264	6.46212e-11	4.01322e-10
BMS1P10	107.332	1.51221	0.184083	8.21487	2.12401e-16	1.99303e-15
BMT2	250.994	0.993987	0.179567	5.53547	3.1039e-08	1.51165e-07
BNC1	70.1161	-0.911536	0.258354	-3.52825	0.00041832	0.00117731
BNC2	472.155	-2.37424	0.183306	-12.9524	2.27825e-38	5.59321e-37
BNIP1	265.868	-0.451012	0.142681	-3.16099	0.00157236	0.00398269
BNIP3	1523.8	0.522294	0.0737353	7.08336	1.40696e-12	9.93759e-12
BNIP3L	889.493	0.357652	0.0890856	4.0147	5.95207e-05	0.000192672
BNIP3P4	12.6293	2.844	0.573941	4.9552	7.22555e-07	3.00491e-06
BOLA3	521.967	-0.685814	0.10533	-6.51108	7.46149e-11	4.61335e-10
BOP1	1674.96	-0.515128	0.111725	-4.61068	4.01361e-06	1.5247e-05
BORA	264.836	-1.09503	0.139972	-7.8232	5.14977e-15	4.41244e-14
BORCS5	153.277	0.650348	0.161053	4.0381	5.38864e-05	0.000175518
BORCS7	253.479	0.733487	0.143395	5.11514	3.13503e-07	1.36399e-06
bP-21201H5.1	36.4344	-1.01838	0.298879	-3.40732	0.000656046	0.00178523
BPGM	198.015	0.845033	0.133788	6.31623	2.68027e-10	1.57749e-09
BPNT1	956.656	-0.370063	0.0796501	-4.6461	3.38264e-06	1.29527e-05
BRCA1	1258.88	-0.737744	0.122298	-6.03235	1.61589e-09	8.83157e-09
BRCC3	560.908	-0.494313	0.0952692	-5.1886	2.11886e-07	9.39675e-07
BRD1	292.343	0.457567	0.132712	3.44783	0.000565115	0.00155648
BRD3	612.913	0.598378	0.147655	4.05255	5.06616e-05	0.000165464
BRD8	1234.15	0.295457	0.0854085	3.45934	0.000541491	0.00149649
BRE	506.64	-0.469305	0.0998301	-4.70104	2.58842e-06	1.00889e-05
BRI3BP	1286.63	-0.468993	0.072862	-6.43673	1.22078e-10	7.39794e-10
BRICD5	32.5263	1.47139	0.461654	3.18722	0.0014365	0.00367183
BRINP2	64.9991	4.52944	0.457187	9.90719	3.87394e-23	5.25552e-22
BRIP1	430.78	-0.511624	0.13945	-3.66886	0.000243636	0.000710733
BRIX1	1583.46	-0.31083	0.0728472	-4.26687	1.98231e-05	6.86624e-05
BRK1	1630.39	0.259169	0.063439	4.08532	4.40152e-05	0.000145113
BRMS1	859.937	-0.609394	0.105197	-5.79286	6.91974e-09	3.58228e-08
BRSK1	290.544	1.31231	0.22292	5.8869	3.9351e-09	2.0802e-08
BRWD1	539.427	0.309671	0.0893337	3.46645	0.000527374	0.00146141
BRWD3	734.138	1.21253	0.136564	8.87878	6.75971e-19	7.29387e-18
BSDC1	1172.24	1.04	0.0632601	16.4401	9.87401e-61	4.884e-59
BST1	118.458	-1.18239	0.202876	-5.82816	5.60409e-09	2.92102e-08
BTBD11	301.062	3.46388	0.173872	19.922	2.62305e-88	2.16667e-86
BTBD19	130.383	1.14649	0.180277	6.35962	2.02249e-10	1.20259e-09
BTBD3	1817.47	-0.559872	0.0673585	-8.31183	9.42385e-17	9.04517e-16
BTC	34.5034	3.67024	0.397702	9.22863	2.74113e-20	3.20079e-19
BTD	359.605	-0.756977	0.0966668	-7.83078	4.84833e-15	4.15841e-14
BTF3	10862.4	-0.269239	0.0644891	-4.17496	2.98041e-05	0.000100534
BTF3L4	1229.67	0.269059	0.0934434	2.87938	0.00398456	0.00932884
BTG1	2494.66	2.2296	0.0495118	45.0318	0	0
BTG3	382.983	0.939558	0.0949559	9.89468	4.38994e-23	5.91725e-22
BTN2A1	329.731	0.494717	0.136449	3.62566	0.000288228	0.000832417
BTN3A2	387.809	-0.313692	0.0999737	-3.13775	0.00170251	0.00428322
BUB1	1100.59	-1.28685	0.0707293	-18.1941	5.75124e-74	3.85747e-72
BUB1B	1498.91	-0.786008	0.0797101	-9.86083	6.15375e-23	8.21545e-22
BUB3	3030.53	-0.404809	0.0567837	-7.12897	1.01123e-12	7.21238e-12
BUD31	1398.26	-0.667611	0.104866	-6.36635	1.93582e-10	1.15351e-09
BYSL	674.614	-0.340459	0.0827191	-4.11585	3.85761e-05	0.000128037
BZW1	4345.26	-0.483343	0.0721598	-6.69823	2.10955e-11	1.37424e-10
BZW2	2197.37	-0.459748	0.0625944	-7.34487	2.05955e-13	1.56833e-12
C10orf11	32.2347	1.29373	0.408498	3.16704	0.00153999	0.00390778
C10orf54	163.755	-1.58449	0.219578	-7.21607	5.35133e-13	3.88614e-12
C10orf88	174.395	0.588796	0.194108	3.03334	0.0024186	0.00590664
C10orf90	234.676	1.6796	0.13183	12.7406	3.51499e-37	8.25481e-36
C11orf24	948.114	-0.230276	0.0699284	-3.29302	0.000991159	0.00260948
C11orf49	345.139	-0.428557	0.128662	-3.33087	0.000865753	0.00230318
C11orf54	348.536	1.14312	0.142647	8.0136	1.11398e-15	9.96757e-15
C11orf57	774.003	0.276695	0.0960043	2.88211	0.00395025	0.00925109
C11orf63	70.5566	1.1162	0.222889	5.00788	5.50315e-07	2.32377e-06
C11orf80	178.198	0.528511	0.160449	3.29396	0.000987874	0.00260205
C11orf95	577.235	0.925253	0.0972192	9.51719	1.77926e-21	2.2248e-20
C11orf96	35.2511	4.16032	0.404263	10.2911	7.72681e-25	1.15167e-23
C12orf29	699.994	-0.531678	0.099394	-5.34919	8.83475e-08	4.09796e-07
C12orf4	495.467	-0.416161	0.106505	-3.90744	9.32808e-05	0.000291707
C12orf45	516.593	-0.812543	0.134661	-6.03397	1.59977e-09	8.74632e-09
C12orf49	938.506	-0.505558	0.127021	-3.98013	6.88777e-05	0.000220577
C12orf57	1327.54	1.26397	0.123688	10.219	1.62966e-24	2.3824e-23
C12orf75	961.41	-1.19844	0.0824486	-14.5356	7.20589e-48	2.48618e-46
C12orf76	163.243	0.718271	0.150117	4.78473	1.71218e-06	6.79846e-06
C14orf1	303.287	-0.405802	0.105148	-3.85934	0.000113692	0.000350374
C14orf119	688.685	0.421621	0.0819016	5.1479	2.63414e-07	1.15656e-06
C14orf132	32.7934	1.85613	0.549529	3.37767	0.000731017	0.00197609
C14orf159	240.666	0.805953	0.134921	5.97353	2.32177e-09	1.25423e-08
C14orf2	1022.6	-0.365128	0.109889	-3.32271	0.000891466	0.00236521
C14orf28	24.2809	1.7839	0.473077	3.77084	0.000162697	0.000488208
C14orf79	143.805	0.796395	0.179339	4.44072	8.96589e-06	3.26319e-05
C15orf39	449.467	0.480662	0.124643	3.85631	0.000115111	0.000354422
C15orf41	231.41	-0.635934	0.193764	-3.282	0.00103073	0.00270516
C15orf48	47.0676	5.69721	0.59224	9.61975	6.59886e-22	8.39527e-21
C15orf52	1687.45	-0.524125	0.0966291	-5.42409	5.82517e-08	2.75378e-07
C15orf62	38.1804	1.25166	0.292659	4.27685	1.89555e-05	6.59201e-05
C15orf65	18.8415	1.44218	0.425569	3.38883	0.000701924	0.00190328
C16orf45	428.455	1.5961	0.128525	12.4186	2.07278e-35	4.57922e-34
C16orf46	32.0112	0.946591	0.320214	2.95612	0.00311536	0.00744347
C16orf52	2396.64	0.242697	0.0617144	3.93258	8.40394e-05	0.000264385
C16orf54	30.3843	-1.47697	0.372826	-3.96155	7.44653e-05	0.000236685
C16orf58	1341.7	0.279081	0.0713713	3.91027	9.21928e-05	0.000288574
C16orf74	70.3738	-2.17304	0.333695	-6.51204	7.41377e-11	4.58555e-10
C16orf86	62.491	0.893917	0.286229	3.12308	0.00178969	0.00447904
C17orf49	608.474	0.758446	0.104088	7.28656	3.1796e-13	2.36958e-12
C17orf51	373.773	-0.997336	0.194397	-5.13041	2.89105e-07	1.26341e-06
C17orf62	664.987	0.76208	0.128715	5.92066	3.20643e-09	1.7101e-08
C17orf80	633.89	-0.249395	0.0823658	-3.0279	0.00246263	0.00600893
C17orf89	493.88	-0.502371	0.114472	-4.38859	1.1409e-05	4.09036e-05
C18orf32	257.958	1.0658	0.171778	6.20454	5.48582e-10	3.13732e-09
C18orf54	239.396	-0.658387	0.212169	-3.10312	0.00191489	0.00476534
C19orf12	472.342	0.811902	0.0882284	9.20228	3.50437e-20	4.06653e-19
C19orf25	332.277	0.703155	0.155832	4.51225	6.41426e-06	2.37165e-05
C19orf33	341.152	-2.60322	0.221337	-11.7614	6.17323e-32	1.20644e-30
C19orf48	1731.67	-0.553955	0.0742803	-7.45762	8.80991e-14	6.87731e-13
C19orf60	376.451	0.597576	0.185185	3.22691	0.00125133	0.00324001
C19orf66	350.683	0.62893	0.0943928	6.6629	2.68471e-11	1.73477e-10
C19orf71	121.162	0.903284	0.148684	6.07521	1.23828e-09	6.83911e-09
C1GALT1C1	466.979	0.3525	0.117854	2.99098	0.00278087	0.006718
C1orf112	650.985	-0.335365	0.110309	-3.04024	0.00236389	0.00577977
C1orf122	659.512	0.38168	0.132248	2.88609	0.00390065	0.00914388
C1orf198	624.552	1.16657	0.098515	11.8416	2.37938e-32	4.71044e-31
C1orf21	348.901	1.25996	0.145626	8.652	5.0603e-18	5.2024e-17
C1orf216	474.225	0.763368	0.101973	7.48601	7.09971e-14	5.60226e-13
C1orf226	349.608	-1.99428	0.137577	-14.4957	1.28938e-47	4.40331e-46
C1orf27	517.096	0.85446	0.146804	5.82041	5.87017e-09	3.05497e-08
C1orf43	5439.13	0.223006	0.0504985	4.41609	1.005e-05	3.63422e-05
C1orf74	197.709	-0.428778	0.136359	-3.14449	0.00166377	0.00419456
C1QBP	6289.35	-0.82534	0.0607763	-13.58	5.26535e-42	1.4939e-40
C1QL1	26.9907	1.05125	0.330278	3.18294	0.00145788	0.00372195
C1QTNF1	93.528	1.82856	0.233264	7.839	4.5415e-15	3.90523e-14
C1QTNF6	82.6127	1.06336	0.226443	4.69593	2.65399e-06	1.03349e-05
C1R	200.498	0.885572	0.180566	4.90443	9.36982e-07	3.83577e-06
C1RL	206.151	0.976391	0.271755	3.59291	0.000327011	0.000936198
C20orf194	156.112	0.57479	0.139255	4.12761	3.66561e-05	0.000122148
C20orf196	69.7554	-0.721666	0.235434	-3.06525	0.00217485	0.00535425
C20orf24	1512.19	-0.494718	0.0873047	-5.66656	1.45693e-08	7.33187e-08
C20orf27	774.862	-1.29573	0.143991	-8.99871	2.28388e-19	2.5429e-18
C22orf46	458.306	0.307988	0.105055	2.93168	0.00337134	0.00800944
C2CD2L	602.189	0.276688	0.0910237	3.03973	0.00236786	0.00578865
C2CD3	778.876	-0.468446	0.12469	-3.75687	0.000172052	0.00051398
C2orf42	173.894	0.771454	0.193081	3.9955	6.45576e-05	0.000207575
C2orf47	231.806	-0.527578	0.165848	-3.18108	0.00146725	0.00374415
C2orf61	25.4878	-1.31328	0.417855	-3.1429	0.00167281	0.00421292
C2orf68	643.442	0.484593	0.0775022	6.25264	4.03575e-10	2.34238e-09
C3	1608.59	5.13533	0.161306	31.8359	2.06203e-222	6.40297e-220
C3orf14	248.632	-1.1738	0.151125	-7.76709	8.03078e-15	6.79073e-14
C3orf18	107.159	1.12695	0.220832	5.10321	3.33933e-07	1.44724e-06
C3orf33	78.0035	0.944857	0.224402	4.21055	2.54744e-05	8.6732e-05
C3orf52	114.125	1.07671	0.1629	6.60962	3.85313e-11	2.45476e-10
C3orf62	120.373	0.909044	0.188031	4.83454	1.33451e-06	5.36235e-06
C3orf70	86.3158	0.711568	0.177393	4.01126	6.03965e-05	0.000195319
C3orf80	15.2512	1.77876	0.503891	3.53005	0.000415476	0.00116989
C4BPAP1	12.4135	1.2288	0.410368	2.99438	0.00275006	0.00665411
C4orf19	64.801	-0.959293	0.241118	-3.97852	6.9345e-05	0.000221989
C5orf15	1435.26	0.604247	0.0771475	7.83236	4.78794e-15	4.11057e-14
C5orf22	691.233	-0.370472	0.124656	-2.97196	0.00295909	0.00711472
C5orf24	1502.04	0.774611	0.0831806	9.3124	1.24975e-20	1.4894e-19
C5orf30	403.782	-0.721518	0.0944542	-7.63881	2.19236e-14	1.795e-13
C5orf34	227.057	-0.776169	0.147101	-5.27645	1.31711e-07	5.97546e-07
C5orf45	371.92	0.441552	0.121886	3.62265	0.000291598	0.000840847
C5orf56	21.0414	1.45212	0.383489	3.7866	0.000152721	0.000460415
C5orf63	33.3379	-1.68691	0.418285	-4.03292	5.50879e-05	0.000179118
C6orf1	357.351	0.590893	0.122575	4.82066	1.43082e-06	5.73423e-06
C6orf120	481.05	0.610552	0.0889862	6.86119	6.82871e-12	4.63016e-11
C6orf47	355.04	1.01245	0.10215	9.91142	3.71316e-23	5.04556e-22
C6orf48	765.002	0.417336	0.0843428	4.9481	7.4942e-07	3.10969e-06
C6orf58	4.34172	3.38334	1.03787	3.25989	0.00111454	0.00290737
C6orf89	1156.85	0.565249	0.078509	7.1998	6.02989e-13	4.36191e-12
C7	4.35978	-4.47154	1.18461	-3.77468	0.000160213	0.000481011
C7orf43	456.115	0.865764	0.27821	3.1119	0.00185885	0.0046369
C7orf50	714.016	-0.491757	0.139926	-3.5144	0.000440749	0.0012369
C7orf55-LUC7L2	620.224	-0.31487	0.108807	-2.89385	0.00380552	0.00893409
C7orf73	1033.15	0.520676	0.0667131	7.80471	5.96401e-15	5.09188e-14
C8orf33	1103.06	-0.367826	0.076307	-4.82034	1.43314e-06	5.74216e-06
C8orf82	196.19	0.740671	0.15618	4.74242	2.11182e-06	8.30269e-06
C8orf88	144.679	-0.479676	0.15669	-3.06131	0.00220371	0.00541814
C9orf116	36.5437	-1.15857	0.389926	-2.97125	0.0029659	0.00712801
C9orf135	2.35733	-5.09751	1.46837	-3.47154	0.000517492	0.0014364
C9orf16	668.042	1.86468	0.139552	13.3619	1.00971e-40	2.70029e-39
C9orf172	82.0516	0.853101	0.229842	3.71168	0.000205889	0.000608344
C9orf3	419.394	0.468518	0.11419	4.10296	4.079e-05	0.000134984
C9orf40	228.899	-0.899392	0.14344	-6.27018	3.60631e-10	2.10186e-09
C9orf50	2.60663	5.07659	1.5555	3.26365	0.00109989	0.00287407
C9orf64	152.739	-0.611493	0.166565	-3.6712	0.000241417	0.000704503
C9orf69	1050.72	0.419549	0.0829178	5.05981	4.19666e-07	1.79881e-06
C9orf72	312.732	0.794533	0.127696	6.22207	4.90636e-10	2.82036e-09
C9orf78	1107.16	-0.310327	0.079598	-3.89868	9.67187e-05	0.000301614
C9orf85	243.135	0.730678	0.139054	5.25462	1.48329e-07	6.68059e-07
CA11	98.6661	1.50128	0.244456	6.14133	8.18327e-10	4.59997e-09
CA5BP1	205.022	-0.60245	0.142206	-4.23647	2.27066e-05	7.79416e-05
CA9	145.633	6.33639	0.485695	13.046	6.69442e-39	1.69054e-37
CAB39L	65.5963	0.787912	0.263543	2.9897	0.00279255	0.00674426
CABLES1	382.035	-1.75731	0.122897	-14.2991	2.21752e-46	7.20609e-45
CACFD1	94.5699	0.805029	0.265938	3.02713	0.00246889	0.00602246
CACNA2D3	14.9858	2.84391	0.506127	5.61897	1.92104e-08	9.56414e-08
CACNB3	415.898	0.869489	0.132534	6.56049	5.36323e-11	3.36693e-10
CACNG6	37.0534	-1.78855	0.351624	-5.08654	3.64663e-07	1.5727e-06
CAD	2931.66	-0.727184	0.126413	-5.75243	8.7971e-09	4.52068e-08
CADM1	817.955	0.653979	0.0807929	8.09451	5.74973e-16	5.24831e-15
CADM3	20.5265	-2.34326	0.645428	-3.63055	0.000282823	0.000817933
CADM4	1442.1	0.494017	0.124173	3.97846	6.93622e-05	0.000222001
CADPS2	392.819	0.467623	0.126785	3.6883	0.000225755	0.000662141
CALB1	121.149	-2.6207	0.211882	-12.3686	3.86264e-35	8.45544e-34
CALB2	310.854	-1.50693	0.115267	-13.0734	4.67358e-39	1.18558e-37
CALCOCO1	734.341	1.79447	0.0875051	20.5071	1.86203e-93	1.66965e-91
CALD1	1887.57	-0.323997	0.0794526	-4.07786	4.54517e-05	0.000149555
CALHM2	649.229	0.353067	0.0930053	3.7962	0.000146931	0.000444766
CALHM3	16.7187	-4.75129	1.07214	-4.43158	9.35441e-06	3.39807e-05
CALM1	2494.87	-0.578907	0.0629879	-9.19077	3.90038e-20	4.50734e-19
CALM2	9639.81	-0.758667	0.078218	-9.69939	3.03318e-22	3.92139e-21
CALM3	3074.89	-0.229835	0.0562517	-4.08583	4.39195e-05	0.000144826
CALML4	25.8344	-1.60164	0.457883	-3.49793	0.00046888	0.00130993
CALML6	5.38428	2.54017	0.793865	3.19976	0.00137543	0.00353203
CALR	13993.8	-0.50101	0.0373396	-13.4176	4.76597e-41	1.29733e-39
CALU	5796.91	0.191887	0.0646099	2.96993	0.00297866	0.00715355
CAMK1	33.2528	1.15522	0.376806	3.06582	0.00217075	0.00534496
CAMK2D	587.327	0.455376	0.105021	4.33605	1.45063e-05	5.12521e-05
CAMK4	768.461	-0.792034	0.112619	-7.03283	2.02382e-12	1.4128e-11
CAMKK1	75.251	-0.693928	0.19475	-3.56318	0.00036639	0.00103865
CAMLG	780.9	0.986184	0.100774	9.78606	1.29237e-22	1.70097e-21
CAMP	5.98064	-4.8868	1.35083	-3.61764	0.000297307	0.000856276
CAND1	3692.96	-0.426977	0.0669567	-6.37692	1.80684e-10	1.0805e-09
CANT1	1260	0.304753	0.0753788	4.04295	5.27823e-05	0.000172056
CANX	11868.7	-0.458213	0.0690436	-6.63656	3.21079e-11	2.05805e-10
CAP2	191.771	-1.7987	0.196543	-9.15165	5.60717e-20	6.42659e-19
CAPG	1950.54	0.665504	0.0783398	8.4951	1.97764e-17	1.97387e-16
CAPN10	286.981	0.880298	0.125175	7.03252	2.02839e-12	1.4154e-11
CAPN2	6000.89	-0.266054	0.0402383	-6.61196	3.7927e-11	2.4181e-10
CAPN5	855.183	1.14575	0.119869	9.55838	1.19613e-21	1.50689e-20
CAPNS1	5039.15	-0.499198	0.0665066	-7.506	6.09604e-14	4.83074e-13
CAPRIN1	6830.7	-0.539184	0.0483907	-11.1423	7.80697e-29	1.34956e-27
CAPRIN2	467.649	1.58485	0.133853	11.8402	2.41974e-32	4.7847e-31
CAPS	1211.93	1.11903	0.139553	8.01866	1.06908e-15	9.57602e-15
CAPZB	2872.14	-0.397292	0.0583079	-6.81369	9.51285e-12	6.37027e-11
CARD10	576.176	-1.24791	0.120728	-10.3365	4.81651e-25	7.27597e-24
CARD11	107.006	-2.79027	0.299961	-9.30212	1.37679e-20	1.63615e-19
CARD14	95.5552	0.698591	0.211354	3.30531	0.000948718	0.00250403
CARD19	474.025	0.877069	0.13127	6.68143	2.36614e-11	1.53662e-10
CARD6	211.089	0.765411	0.132222	5.78883	7.08777e-09	3.66362e-08
CARD8	258.275	0.543406	0.125295	4.337	1.44443e-05	5.10435e-05
CARF	59.8264	1.43309	0.289188	4.95558	7.21156e-07	3.00058e-06
CARM1	2046.6	-0.445012	0.0897448	-4.95864	7.09894e-07	2.95666e-06
CARMIL1	157.85	-1.03017	0.145666	-7.07214	1.52564e-12	1.07397e-11
CARMIL2	68.3533	1.85869	0.284448	6.53438	6.38721e-11	3.97111e-10
CARNMT1	412.845	-1.16147	0.152324	-7.62502	2.43993e-14	1.99089e-13
CARS	1455.19	-0.737267	0.0592143	-12.4508	1.38383e-35	3.07339e-34
CASC10	105.64	-1.50862	0.193713	-7.78789	6.81371e-15	5.78786e-14
CASC4	1457.56	-0.225419	0.0706557	-3.19038	0.00142085	0.00363491
CASK	366.804	-0.545308	0.136855	-3.98458	6.75997e-05	0.000216857
CASKIN1	21.4797	2.81916	0.868125	3.24741	0.00116461	0.00302904
CASKIN2	375.543	-0.699267	0.172013	-4.0652	4.79908e-05	0.000157201
CASP1	13.1864	3.74389	1.17547	3.18501	0.00144747	0.0036965
CASP2	777.178	-0.785065	0.0964609	-8.13869	3.99565e-16	3.67723e-15
CASP6	142.139	-0.747064	0.155096	-4.81679	1.45886e-06	5.84242e-06
CASP7	507.533	-0.27401	0.0876941	-3.12461	0.00178041	0.00446048
CASP9	295.448	1.12608	0.120053	9.37983	6.60761e-21	8.01711e-20
CAST	3092.28	-0.420206	0.0490459	-8.56761	1.05656e-17	1.06919e-16
CAT	1219.81	-0.866779	0.0783197	-11.0672	1.80972e-28	3.09331e-27
CAV1	5248.41	-4.27897	0.0766666	-55.8127	0	0
CAV2	401.341	-2.31809	0.155118	-14.944	1.70369e-50	6.26478e-49
CBARP	60.5623	1.34254	0.296897	4.52189	6.12898e-06	2.27218e-05
CBFB	1441.21	0.289178	0.0855108	3.38176	0.000720217	0.00194973
CBLB	266.744	0.741407	0.154467	4.79977	1.58846e-06	6.33419e-06
CBLN3	16.5639	1.95991	0.465198	4.21306	2.51934e-05	8.59148e-05
CBR1	886.943	-0.425853	0.0997266	-4.27021	1.9529e-05	6.77276e-05
CBS	200.196	-2.54041	0.421989	-6.02009	1.74316e-09	9.50544e-09
CBSL	226.63	-3.12095	0.306184	-10.1931	2.12933e-24	3.08863e-23
CBWD1	739.381	-0.911562	0.103012	-8.84908	8.82476e-19	9.45518e-18
CBWD2	321.523	-0.705716	0.162168	-4.35175	1.35057e-05	4.78887e-05
CBWD3	299.72	-1.29138	0.130662	-9.88333	4.91734e-23	6.60689e-22
CBWD5	591.96	-0.956593	0.110832	-8.63102	6.08082e-18	6.23247e-17
CBX1	1390.47	-0.956811	0.0703019	-13.61	3.49144e-42	9.95653e-41
CBX3	5822.12	-0.23451	0.0761655	-3.07896	0.00207725	0.00513813
CBX5	2394.58	-0.678244	0.0737146	-9.20094	3.54818e-20	4.10883e-19
CBX7	232.067	1.10319	0.135827	8.12203	4.58432e-16	4.20283e-15
CBY1	159.567	0.579495	0.165409	3.5034	0.000459354	0.0012846
CC2D1B	1219.8	0.514371	0.0794151	6.47699	9.3568e-11	5.74917e-10
CC2D2A	393.416	-0.651969	0.147615	-4.41668	1.00229e-05	3.62568e-05
CCAR1	1339.59	-0.72244	0.083786	-8.62245	6.55362e-18	6.70068e-17
CCAR2	2733.29	0.461071	0.0860924	5.35554	8.53031e-08	3.96332e-07
CCBE1	141.575	-1.8055	0.336497	-5.36558	8.06905e-08	3.7657e-07
CCDC106	292.986	0.703255	0.127303	5.52425	3.30898e-08	1.60593e-07
CCDC113	76.9918	-1.23148	0.269597	-4.56783	4.92796e-06	1.85168e-05
CCDC124	902.13	-0.507103	0.141805	-3.57605	0.000348831	0.000993182
CCDC126	136.734	0.73681	0.164022	4.49213	7.0513e-06	2.59574e-05
CCDC127	314.654	0.969057	0.146485	6.61542	3.70498e-11	2.36397e-10
CCDC130	367.924	0.803996	0.11027	7.29119	3.07236e-13	2.29373e-12
CCDC138	200.007	-1.10742	0.151656	-7.30216	2.8318e-13	2.12265e-12
CCDC142	226.173	0.788164	0.184537	4.27104	1.94563e-05	6.75312e-05
CCDC144NL	161.336	-0.986042	0.160974	-6.12546	9.04197e-10	5.06061e-09
CCDC149	100.616	1.82676	0.263212	6.94028	3.91328e-12	2.69589e-11
CCDC15	149.524	-0.504112	0.153891	-3.27577	0.00105376	0.00276128
CCDC152	16.0147	3.5732	0.595362	6.00172	1.95237e-09	1.06083e-08
CCDC159	40.8902	1.23871	0.277693	4.46072	8.1685e-06	2.98278e-05
CCDC184	23.4613	0.968903	0.333542	2.90489	0.00367378	0.00865682
CCDC24	78.2626	1.01117	0.215126	4.70038	2.59673e-06	1.0119e-05
CCDC25	862.172	-0.660619	0.0905036	-7.29937	2.89118e-13	2.16425e-12
CCDC28B	269.034	0.802088	0.156233	5.13394	2.83741e-07	1.24191e-06
CCDC33	42.6872	2.62607	0.287053	9.14839	5.77875e-20	6.61872e-19
CCDC34	205.823	-0.851009	0.179775	-4.73374	2.20424e-06	8.65185e-06
CCDC43	496.006	-0.407235	0.0849056	-4.79632	1.61605e-06	6.43963e-06
CCDC47	2032.72	-0.435902	0.059788	-7.29078	3.08157e-13	2.29959e-12
CCDC50	1311.13	-1.02433	0.0634405	-16.1462	1.20698e-58	5.62186e-57
CCDC57	338.884	0.499982	0.168173	2.97302	0.00294885	0.00709315
CCDC58	366.731	-0.839842	0.116359	-7.21765	5.28917e-13	3.846e-12
CCDC59	483.796	-0.720348	0.0943469	-7.6351	2.25642e-14	1.84384e-13
CCDC6	877.263	-0.512404	0.0679504	-7.54086	4.66895e-14	3.7316e-13
CCDC61	61.3791	1.11581	0.30522	3.65577	0.000256407	0.000746298
CCDC65	19.0093	-1.35334	0.442712	-3.05693	0.00223618	0.00548995
CCDC71	646.59	0.507557	0.0871948	5.82096	5.85119e-09	3.04603e-08
CCDC71L	339.832	0.511625	0.116056	4.40843	1.0412e-05	3.75542e-05
CCDC74A	45.3781	0.928027	0.273526	3.39282	0.000691762	0.00187663
CCDC74B	95.3411	1.62011	0.205561	7.88142	3.23691e-15	2.8108e-14
CCDC78	115.666	1.21122	0.242582	4.99302	5.94416e-07	2.49804e-06
CCDC80	298.336	-3.18353	0.260916	-12.2014	3.05657e-34	6.48766e-33
CCDC82	404.866	0.653404	0.145346	4.4955	6.94053e-06	2.55665e-05
CCDC85B	998.192	-0.558327	0.177316	-3.14877	0.00163957	0.00414042
CCDC85C	439.947	-1.03019	0.150627	-6.83933	7.95648e-12	5.36231e-11
CCDC86	1136.15	-1.21862	0.0938723	-12.9817	1.55338e-38	3.85313e-37
CCDC88A	917.247	-0.667669	0.137625	-4.85136	1.22618e-06	4.94603e-06
CCDC88B	58.2103	1.17025	0.256213	4.56748	4.93623e-06	1.85418e-05
CCDC90B	837.576	0.633513	0.096405	6.57137	4.9856e-11	3.13926e-10
CCDC91	444.77	0.510689	0.153228	3.33286	0.000859586	0.00228786
CCDC92	113.15	0.860112	0.198696	4.32879	1.49932e-05	5.2894e-05
CCL2	52.6283	2.83165	0.257394	11.0012	3.77005e-28	6.38547e-27
CCL26	6.06937	-5.47792	1.29702	-4.22348	2.40555e-05	8.22687e-05
CCL27	5.8725	2.31948	0.737117	3.14669	0.0016513	0.00416626
CCM2	341.701	0.615966	0.120437	5.11441	3.14717e-07	1.36821e-06
CCNA1	78.1095	-0.626231	0.188415	-3.32369	0.000888359	0.00235734
CCNA2	1439.06	-1.06782	0.0696613	-15.3287	4.91824e-53	1.96469e-51
CCNB1	3385.45	-1.38192	0.0727406	-18.9979	1.77545e-80	1.32905e-78
CCNB2	1211.71	-0.833093	0.0620146	-13.4338	3.83119e-41	1.04798e-39
CCNC	947.538	-0.655698	0.0979939	-6.69121	2.21328e-11	1.44014e-10
CCND3	878.317	-0.687994	0.0762829	-9.01898	1.89845e-19	2.11797e-18
CCNDBP1	814.196	1.12735	0.0840968	13.4054	5.62243e-41	1.52552e-39
CCNE2	381.185	-0.703081	0.113401	-6.19995	5.64823e-10	3.2258e-09
CCNF	994.455	-0.963405	0.0837652	-11.5013	1.30013e-30	2.4196e-29
CCNG1	2276.41	-0.892383	0.0790681	-11.2863	1.53432e-29	2.72536e-28
CCNG2	305.789	1.08391	0.119986	9.03362	1.6609e-19	1.85543e-18
CCNH	946.117	-0.422316	0.0963461	-4.38332	1.16882e-05	4.18509e-05
CCNK	554.643	-0.779218	0.107969	-7.21707	5.31214e-13	3.86103e-12
CCNL2	1638.86	1.28189	0.0884348	14.4953	1.29733e-47	4.42147e-46
CCNT1	1869.61	0.325363	0.10374	3.13632	0.00171082	0.00430156
CCNYL1	362.151	-0.823865	0.165803	-4.96894	6.73197e-07	2.8136e-06
CCP110	919.939	-0.491938	0.0867994	-5.66753	1.4487e-08	7.29703e-08
CCSAP	689.858	0.529919	0.0781601	6.77992	1.20245e-11	8.00421e-11
CCSER2	700.624	-0.654129	0.164652	-3.9728	7.10314e-05	0.000226738
CCT2	8485.75	-0.460182	0.0658555	-6.98775	2.79338e-12	1.93792e-11
CCT3	10663.1	-0.465733	0.0540801	-8.61191	7.18543e-18	7.32433e-17
CCT4	7901.49	-0.623276	0.0664397	-9.38108	6.53032e-21	7.93481e-20
CCT5	9936.64	-0.867297	0.0405869	-21.3689	2.60275e-101	2.64502e-99
CCT6A	8101.28	-0.66638	0.074872	-8.90025	5.57214e-19	6.05533e-18
CCT7	8926.77	-0.394717	0.0624613	-6.3194	2.62588e-10	1.54766e-09
CCT8	4477.72	-0.659224	0.0732954	-8.99406	2.38261e-19	2.64755e-18
CD109	3935.12	0.585033	0.0868964	6.73253	1.66735e-11	1.09683e-10
CD151	3211.19	0.786682	0.0604555	13.0126	1.03788e-38	2.59361e-37
CD164	2351.67	0.548165	0.08136	6.73753	1.61103e-11	1.06228e-10
CD1D	43.8075	-3.07516	0.399045	-7.7063	1.29523e-14	1.07998e-13
CD200	12.2783	-2.17584	0.732065	-2.9722	0.00295678	0.00711018
CD24	37.6835	1.43325	0.299725	4.78186	1.73677e-06	6.89283e-06
CD27	40.4145	0.91274	0.288379	3.16507	0.00155045	0.00393134
CD274	86.7091	-1.48363	0.290897	-5.1002	3.39299e-07	1.4686e-06
CD302	176.974	0.55082	0.145109	3.79591	0.000147104	0.000445162
CD34	5.54091	-3.28762	0.970212	-3.38856	0.000702599	0.00190449
CD44	10765.7	-0.661456	0.0572445	-11.5549	6.96995e-31	1.31022e-29
CD46	2602.39	0.359506	0.083787	4.29071	1.781e-05	6.21904e-05
CD47	1173.44	0.737344	0.0902545	8.16961	3.09393e-16	2.871e-15
CD55	5570.78	4.09292	0.07306	56.0213	0	0
CD58	427.777	1.62143	0.113618	14.2709	3.32195e-46	1.06915e-44
CD59	5912.52	1.55347	0.057196	27.1604	1.90779e-162	3.7635e-160
CD63	6681.5	0.576407	0.0627225	9.1898	3.93587e-20	4.54522e-19
CD68	1049.51	1.02141	0.119253	8.56501	1.08066e-17	1.0922e-16
CD74	12588.9	-0.376441	0.0666311	-5.64963	1.60794e-08	8.06517e-08
CD81	1710.55	0.233975	0.072401	3.23166	0.00123075	0.00319016
CD82	166.117	2.71122	0.254528	10.652	1.70722e-26	2.74202e-25
CD83	141.641	1.63488	0.164235	9.95448	2.41086e-23	3.32993e-22
CD9	1891.45	1.47763	0.0639514	23.1055	4.07228e-118	5.13413e-116
CD93	21.1363	1.40034	0.346837	4.03746	5.40324e-05	0.000175891
CD99	490.496	-0.34805	0.106256	-3.27559	0.00105441	0.00276256
CD99L2	796.344	0.408914	0.0971089	4.21088	2.54373e-05	8.66232e-05
CDC123	1625.21	-0.803054	0.0541199	-14.8384	8.26725e-50	2.99406e-48
CDC16	1277.42	0.250595	0.0792571	3.16179	0.00156801	0.00397285
CDC20	3429.83	-1.65964	0.0644825	-25.7378	4.41857e-146	7.19326e-144
CDC23	990.907	-0.47086	0.0810271	-5.81114	6.20473e-09	3.22608e-08
CDC25A	1051.03	-1.26684	0.0744402	-17.0182	6.01878e-65	3.30895e-63
CDC25B	2789.97	-0.985091	0.066285	-14.8615	5.86313e-50	2.12799e-48
CDC25C	223.643	-0.654785	0.148712	-4.40303	1.06748e-05	3.84439e-05
CDC27	2193.53	-0.453107	0.0648661	-6.98527	2.843e-12	1.97071e-11
CDC37L1	513.24	0.422365	0.101941	4.14322	3.42463e-05	0.000114596
CDC42EP1	136.498	-2.50291	0.25595	-9.7789	1.38703e-22	1.82128e-21
CDC42EP5	11.7553	3.41332	0.863151	3.95449	7.66984e-05	0.000243197
CDC42SE1	2289.3	0.641953	0.0553865	11.5904	4.60841e-31	8.75128e-30
CDC45	524.55	-0.866922	0.0897875	-9.65526	4.66962e-22	5.98168e-21
CDC5L	1131.75	-0.311146	0.059919	-5.19277	2.07184e-07	9.19551e-07
CDC6	1427.74	-1.45688	0.100064	-14.5594	5.08826e-48	1.76281e-46
CDC7	277.789	-0.864158	0.163085	-5.29882	1.16552e-07	5.32372e-07
CDC73	1238.01	-0.249558	0.080823	-3.08771	0.00201706	0.00499662
CDCA2	511.466	-1.25469	0.0936971	-13.3909	6.8318e-41	1.8447e-39
CDCA3	602.584	-0.9216	0.115965	-7.9472	1.90775e-15	1.67834e-14
CDCA4	1004.74	0.398055	0.0872045	4.56462	5.00398e-06	1.87837e-05
CDCA5	1435.34	-0.870061	0.0622371	-13.9798	2.07167e-44	6.32746e-43
CDCA7	365.682	-1.28322	0.128966	-9.9501	2.51934e-23	3.47118e-22
CDCA7L	1183.02	-0.85417	0.0741746	-11.5157	1.10003e-30	2.06093e-29
CDCA8	1112.82	-1.26919	0.0633413	-20.0373	2.60501e-89	2.2061e-87
CDCP1	566.008	2.78944	0.125107	22.2964	4.00879e-110	4.57274e-108
CDH11	44.8273	-1.93231	0.522344	-3.69931	0.00021619	0.000636537
CDH12P2	10.9237	1.50504	0.499071	3.01568	0.00256404	0.00624365
CDH19	1004.18	1.90503	0.100615	18.9339	5.99502e-80	4.44798e-78
CDH7	28.3397	-1.68862	0.587355	-2.87497	0.00404072	0.00945239
CDIP1	370.317	-0.437348	0.117836	-3.71149	0.000206045	0.000608588
CDIPT	1358.31	0.32461	0.0689968	4.7047	2.54233e-06	9.91854e-06
CDK12	1957.24	-0.474073	0.106427	-4.45445	8.41091e-06	3.06796e-05
CDK17	598.046	0.852627	0.176593	4.8282	1.37774e-06	5.52944e-06
CDK18	192.646	0.737053	0.135669	5.43275	5.54935e-08	2.62931e-07
CDK19	297.522	0.535266	0.169035	3.16659	0.00154235	0.00391317
CDK2AP1	3110.14	0.462571	0.0489083	9.45792	3.14143e-21	3.86185e-20
CDK5RAP1	453.487	-0.485076	0.114322	-4.24308	2.20473e-05	7.5756e-05
CDK5RAP2	1283.28	0.66458	0.0945988	7.02525	2.13685e-12	1.49047e-11
CDK6	2564.34	-1.4024	0.116751	-12.0119	3.07699e-33	6.24636e-32
CDK8	388.258	-0.81495	0.120942	-6.73836	1.60181e-11	1.05662e-10
CDKN1A	2880.66	0.490459	0.0675545	7.2602	3.86509e-13	2.85758e-12
CDKN1B	743.854	0.888436	0.0843006	10.5389	5.71594e-26	8.95747e-25
CDKN2A	28.6302	1.5093	0.355355	4.2473	2.16365e-05	7.44512e-05
CDKN2AIPNL	560.672	-1.05972	0.0964501	-10.9872	4.40313e-28	7.43522e-27
CDKN2D	252.709	0.397668	0.125482	3.16912	0.001529	0.00388282
CDKN3	286.74	-1.05874	0.141617	-7.4761	7.65588e-14	6.02694e-13
CDO1	30.1431	-1.63505	0.393055	-4.15984	3.18464e-05	0.00010695
CDON	477.123	-0.435686	0.144808	-3.00871	0.0026236	0.00637944
CDR2	520.875	-0.552856	0.0937583	-5.8966	3.71063e-09	1.96277e-08
CDS1	89.0779	-2.55659	0.230851	-11.0747	1.66527e-28	2.85223e-27
CDT1	650.918	-0.465939	0.147117	-3.16713	0.0015395	0.00390712
CDV3	2886.88	-0.60172	0.0469513	-12.8158	1.33726e-37	3.19418e-36
CDYL	347.863	-0.486103	0.134018	-3.62716	0.000286557	0.000828018
CEACAM19	29.6223	1.65291	0.319439	5.17442	2.28619e-07	1.00961e-06
CEBPB	455.291	0.782834	0.113042	6.92516	4.35488e-12	2.99396e-11
CEBPD	65.7477	1.90568	0.291125	6.54594	5.91237e-11	3.69369e-10
CEBPG	515.194	-0.313471	0.083177	-3.76873	0.000164082	0.000492188
CEBPZ	2624.52	-0.340946	0.100698	-3.38583	0.000709646	0.00192297
CEBPZOS	929.559	-0.349129	0.0989499	-3.52834	0.000418177	0.00117724
CECR7	130.586	0.614027	0.192961	3.18213	0.00146197	0.00373182
CELSR2	733.325	0.487138	0.102076	4.7723	1.8213e-06	7.21121e-06
CEMIP	3685.75	2.197	0.133833	16.416	1.46845e-60	7.19972e-59
CEMP1	31.0149	3.1223	0.692909	4.50607	6.60381e-06	2.43958e-05
CEND1	38.2113	1.04733	0.327334	3.19958	0.00137626	0.00353295
CENPA	351.087	-0.892989	0.119618	-7.46536	8.30715e-14	6.49997e-13
CENPE	1031.76	-0.579415	0.0876606	-6.60975	3.84958e-11	2.45343e-10
CENPF	4532.56	-0.652626	0.111694	-5.84295	5.12829e-09	2.68387e-08
CENPH	615.742	-0.503916	0.112329	-4.48608	7.25464e-06	2.66592e-05
CENPI	155.779	-1.03677	0.193358	-5.3619	8.23505e-08	3.83531e-07
CENPJ	427.289	-0.305528	0.105971	-2.88312	0.00393754	0.00922261
CENPL	383.864	-0.882865	0.138019	-6.39671	1.58763e-10	9.54173e-10
CENPM	250.262	-1.35054	0.161635	-8.35551	6.51526e-17	6.31856e-16
CENPN	960.511	-1.24814	0.11612	-10.7487	6.00921e-27	9.79227e-26
CENPO	696.404	-0.684157	0.13433	-5.09311	3.5223e-07	1.52104e-06
CENPP	149.294	-1.09893	0.182718	-6.01437	1.80592e-09	9.84132e-09
CENPT	431.579	0.319301	0.109342	2.92022	0.00349786	0.00827836
CENPU	1076.71	-0.785866	0.0797101	-9.85905	6.26376e-23	8.35566e-22
CENPV	85.4044	-1.25164	0.246425	-5.0792	3.79021e-07	1.63169e-06
CENPW	251.199	-1.09515	0.176102	-6.21881	5.00943e-10	2.87566e-09
CEP104	599.498	-0.439606	0.132099	-3.32784	0.000875208	0.00232538
CEP152	382.798	-0.752317	0.164499	-4.57337	4.79933e-06	1.80721e-05
CEP170	2756.93	0.304673	0.0866108	3.51773	0.000435257	0.00122251
CEP170B	555.147	0.365183	0.114398	3.19223	0.00141181	0.00361588
CEP192	491.338	0.521964	0.147168	3.54671	0.000390074	0.00110188
CEP250	1423.55	-0.483662	0.127309	-3.79911	0.000145217	0.000440246
CEP41	439.685	-0.434918	0.118281	-3.67697	0.000236018	0.000689347
CEP55	1514.73	-1.34006	0.064773	-20.6886	4.39138e-95	4.02376e-93
CEP57	961.941	0.548599	0.0920808	5.95779	2.55666e-09	1.37669e-08
CEP57L1	127.357	-0.703443	0.167243	-4.20612	2.59788e-05	8.83415e-05
CEP68	264.766	0.645022	0.178923	3.60502	0.000312133	0.000896822
CEP78	744.508	-0.609303	0.0829861	-7.34223	2.10072e-13	1.59677e-12
CEP85	823.36	-0.361766	0.0992519	-3.64493	0.000267468	0.000776205
CEP89	441.233	-0.413965	0.110518	-3.74567	0.000179914	0.000536224
CERCAM	714.03	0.721805	0.0933238	7.73442	1.03877e-14	8.73529e-14
CERK	741.997	0.732695	0.0970486	7.54978	4.35986e-14	3.49623e-13
CERS1	270.328	0.994515	0.159823	6.22262	4.88923e-10	2.8134e-09
CERS2	5020.65	0.192421	0.0375865	5.11941	3.06487e-07	1.33555e-06
CERS5	551.437	0.650419	0.11744	5.53829	3.05436e-08	1.48969e-07
CES2	864.524	0.683373	0.089996	7.59337	3.11688e-14	2.52239e-13
CETN2	422.585	-0.394104	0.0920202	-4.2828	1.8456e-05	6.42853e-05
CFAP36	752.415	0.338676	0.0989623	3.42227	0.000621001	0.00169592
CFAP44	108.585	0.866094	0.288306	3.00409	0.00266381	0.00646501
CFAP97	1650.02	-0.291802	0.0834482	-3.49681	0.000470862	0.00131481
CFH	51.7699	-1.49206	0.377067	-3.95701	7.58925e-05	0.000240925
CFI	226.396	1.69767	0.160489	10.5781	3.76661e-26	5.96962e-25
CFL1	18781.3	-0.352839	0.0680273	-5.18673	2.14021e-07	9.4864e-07
CFL2	823.139	-0.446362	0.102543	-4.35292	1.34339e-05	4.76637e-05
CFLAR	392.952	0.653158	0.167646	3.89606	9.77714e-05	0.000304614
CGGBP1	1733.94	0.323731	0.0653084	4.95696	7.16049e-07	2.98081e-06
CGN	64.593	-1.21523	0.392006	-3.10004	0.00193493	0.00481016
CGNL1	14.2242	3.05447	0.630414	4.84518	1.26494e-06	5.09746e-06
CH17-258A22.4	239.504	-0.426265	0.124174	-3.43281	0.00059737	0.00163752
CH17-296N19.1	51.8078	-2.15337	0.492504	-4.3723	1.22946e-05	4.3919e-05
CH17-472G23.2	138.162	0.579525	0.198415	2.92077	0.0034917	0.00826495
CH17-472G23.4	47.371	0.993189	0.288965	3.43705	0.000588085	0.00161444
CH507-42P11.8	94.8134	0.902903	0.182561	4.94575	7.58507e-07	3.14584e-06
CH507-9B2.9	71.3216	0.843911	0.270374	3.12127	0.00180074	0.00450334
CHAC1	161.361	-3.08023	0.240922	-12.7852	1.98403e-37	4.71221e-36
CHAC2	246.528	-0.813841	0.135164	-6.02115	1.7318e-09	9.44967e-09
CHAF1A	1139.67	-0.853041	0.0833011	-10.2405	1.30621e-24	1.92127e-23
CHAF1B	333.507	-1.04909	0.135994	-7.71422	1.21723e-14	1.01849e-13
CHAMP1	961.449	-0.610914	0.071371	-8.55969	1.13172e-17	1.14111e-16
CHCHD10	122.662	-0.676669	0.227832	-2.97004	0.00297763	0.0071521
CHCHD3	1351.98	-0.533802	0.0741421	-7.19971	6.03392e-13	4.36295e-12
CHCHD4	434.252	-0.442739	0.0933021	-4.74522	2.08275e-06	8.19416e-06
CHCHD7	397.533	-0.744381	0.126562	-5.88157	4.06404e-09	2.14363e-08
CHD1L	1041.14	-0.450712	0.0850584	-5.29885	1.16533e-07	5.32372e-07
CHD3	1845.51	-0.238106	0.0805498	-2.956	0.00311654	0.00744525
CHD4	8265.73	-0.235067	0.0787621	-2.98452	0.00284025	0.00685158
CHD7	728.926	-0.706258	0.193538	-3.64919	0.000263067	0.000764622
CHEK1	877.748	-0.995085	0.117291	-8.4839	2.17775e-17	2.1633e-16
CHIC2	199.669	0.727691	0.133659	5.44438	5.19871e-08	2.47366e-07
CHKA	335.053	-0.945407	0.115424	-8.19076	2.59588e-16	2.41955e-15
CHKB	161.966	1.51619	0.161489	9.38882	6.06733e-21	7.3776e-20
CHKB-CPT1B	69.2411	1.46285	0.323158	4.52675	5.98985e-06	2.22454e-05
CHM	726.098	0.369149	0.0903059	4.08777	4.35543e-05	0.000143707
CHML	1638.02	-1.40045	0.0845448	-16.5646	1.25601e-61	6.40144e-60
CHMP1B	911.357	1.03576	0.0757695	13.6699	1.53557e-42	4.42414e-41
CHMP2A	1502.29	0.605797	0.0887062	6.82926	8.53554e-12	5.73413e-11
CHMP4C	71.5713	1.12873	0.22156	5.09446	3.49734e-07	1.51065e-06
CHMP5	2535.12	0.652894	0.0979002	6.66897	2.57602e-11	1.66968e-10
CHN1	185.53	-0.909544	0.182882	-4.97339	6.57925e-07	2.7532e-06
CHN2	18.6997	-3.18555	0.734871	-4.33484	1.45865e-05	5.15244e-05
CHORDC1	1400.99	-0.711542	0.0821647	-8.65995	4.71976e-18	4.86124e-17
CHP1	1386.84	-0.271887	0.0690044	-3.94014	8.14334e-05	0.00025691
CHPF	1410.69	0.711107	0.117041	6.07571	1.23437e-09	6.82197e-09
CHPF2	1174.22	1.2289	0.0758253	16.207	4.49785e-59	2.11261e-57
CHRAC1	654.66	-0.413621	0.106634	-3.8789	0.00010493	0.000325285
CHRDL1	309.421	0.946426	0.162946	5.8082	6.3147e-09	3.28122e-08
CHRM1	11.1465	-4.43986	1.26219	-3.51759	0.000435479	0.00122293
CHRM3	254.293	2.13073	0.24722	8.61878	6.76702e-18	6.91044e-17
CHRNA5	180.106	-0.827282	0.17729	-4.66626	3.06732e-06	1.18427e-05
CHRNA9	16.3239	4.22	0.622912	6.77463	1.24723e-11	8.29904e-11
CHRNB1	192.835	0.907404	0.16102	5.63536	1.74697e-08	8.74422e-08
CHST12	354.154	0.455523	0.153428	2.96898	0.00298794	0.00717481
CHST3	592.663	0.376135	0.0955107	3.93814	8.2114e-05	0.000258946
CHST6	190.021	0.665236	0.173253	3.83969	0.000123192	0.000378054
CHSY3	33.8099	-1.18528	0.351382	-3.37318	0.000743043	0.00200507
CHTF18	517.096	-0.585268	0.137852	-4.24562	2.17991e-05	7.49647e-05
CHUK	1111.91	-0.268016	0.0835648	-3.20729	0.00133992	0.00344968
CHURC1-FNTB	39.0042	-2.5482	0.485119	-5.25273	1.49858e-07	6.74763e-07
CIAPIN1	1439.57	-0.444566	0.0605218	-7.34555	2.04914e-13	1.56181e-12
CIC	1284.3	0.403718	0.117773	3.42793	0.000608205	0.00166531
CICP14	113.925	0.904833	0.171579	5.27358	1.33791e-07	6.06491e-07
CIITA	837.907	-1.48101	0.15573	-9.51013	1.90424e-21	2.37577e-20
CINP	483.112	-0.659274	0.10058	-6.5547	5.57539e-11	3.48967e-10
CIR1	296.407	0.480345	0.125966	3.81329	0.000137128	0.000417157
CIRBP	1219.06	0.699845	0.0706142	9.91082	3.7356e-23	5.07195e-22
CISD1	459.825	-0.473711	0.117655	-4.02627	5.6668e-05	0.000183829
CIT	1269.72	1.05865	0.140074	7.55779	4.09966e-14	3.29072e-13
CITED1	40.9809	1.76817	0.407938	4.3344	1.4616e-05	5.16176e-05
CITED2	809.565	-0.552426	0.0914892	-6.03815	1.55888e-09	8.53111e-09
CITED4	343.831	1.80849	0.157862	11.4561	2.19052e-30	4.01867e-29
CKAP2	1420.43	-0.854738	0.0738014	-11.5816	5.10891e-31	9.67979e-30
CKAP5	4726.78	-0.565948	0.0956607	-5.9162	3.29455e-09	1.75542e-08
CKS1B	2170.26	-0.703789	0.106541	-6.60583	3.95308e-11	2.51748e-10
CKS2	2032.57	-0.858675	0.0727365	-11.8053	3.66521e-32	7.2134e-31
CLCC1	463.769	0.407066	0.110606	3.68032	0.000232942	0.000681432
CLCF1	304.223	1.73034	0.102454	16.8889	5.43211e-64	2.87511e-62
CLCN7	1190.58	0.390279	0.118493	3.29368	0.000988836	0.00260418
CLDN1	47.6731	-2.63616	0.346404	-7.61009	2.73896e-14	2.22514e-13
CLDN12	845.625	0.400426	0.0867235	4.61727	3.88819e-06	1.47907e-05
CLDN15	139.993	0.919374	0.147753	6.22237	4.89686e-10	2.81683e-09
CLDN18	10.039	2.85822	0.539019	5.30264	1.14142e-07	5.21793e-07
CLDND1	1892.01	1.12249	0.0875209	12.8254	1.1813e-37	2.82971e-36
CLEC11A	40.6508	-1.12749	0.32669	-3.45127	0.000557964	0.0015383
CLHC1	46.3061	1.63862	0.383284	4.27521	1.90954e-05	6.63061e-05
CLIC1	5395.02	-0.459951	0.0716514	-6.41928	1.36917e-10	8.27027e-10
CLIC5	4.34996	4.03193	1.34385	3.00028	0.00269731	0.0065378
CLK1	507.973	0.942553	0.129755	7.2641	3.75534e-13	2.77888e-12
CLK2	785.594	0.226854	0.079153	2.86602	0.00415674	0.00969915
CLK3	840.274	0.405972	0.0877791	4.62493	3.74718e-06	1.42899e-05
CLK4	196.41	0.977016	0.158843	6.15084	7.7076e-10	4.34423e-09
CLMP	942.591	2.11046	0.177472	11.8918	1.30578e-32	2.59116e-31
CLN6	733.932	-0.508529	0.0996574	-5.10277	3.34719e-07	1.45028e-06
CLNS1A	2697.58	-0.599662	0.0734395	-8.16539	3.20399e-16	2.96821e-15
CLPB	717.15	-0.986137	0.105215	-9.37263	7.07487e-21	8.57163e-20
CLPP	739.49	-0.479344	0.11988	-3.99852	6.37389e-05	0.000205021
CLPTM1L	2859.78	-0.254724	0.0612974	-4.15553	3.2453e-05	0.000108878
CLPX	1002.15	-0.389286	0.102803	-3.78673	0.000152643	0.000460264
CLSPN	801.617	-0.887176	0.117748	-7.53451	4.90167e-14	3.91386e-13
CLTA	2775.69	-0.233254	0.0795421	-2.93246	0.00336292	0.0079917
CLTB	855.308	-0.731777	0.111346	-6.5721	4.96094e-11	3.12491e-10
CLTC	10708.5	-0.344804	0.066359	-5.19604	2.03575e-07	9.04491e-07
CLTCL1	198.023	0.738404	0.184547	4.00118	6.3027e-05	0.000203004
CLU	203.353	-0.936991	0.22635	-4.13956	3.47972e-05	0.000116254
CLUH	2060.73	-0.468579	0.117752	-3.97937	6.90988e-05	0.000221243
CLUHP3	131.488	1.66099	0.189507	8.76478	1.8715e-18	1.96872e-17
CLVS2	7.78223	-3.0381	0.822581	-3.69338	0.000221296	0.000650543
CMAHP	14.6392	-1.67202	0.533944	-3.13146	0.00173942	0.00436822
CMBL	709.215	-0.936893	0.0839603	-11.1588	6.48878e-29	1.1275e-27
CMC2	629.859	-0.345596	0.109621	-3.15266	0.0016179	0.00409
CMIP	392.997	-0.674085	0.201383	-3.34728	0.000816084	0.00218212
CMPK1	2559.29	-0.241446	0.0607002	-3.97768	6.95915e-05	0.000222693
CMSS1	808.797	-0.872592	0.100404	-8.69084	3.5978e-18	3.72855e-17
CMTM1	28.8227	1.00305	0.349246	2.87203	0.00407843	0.00952733
CMTM3	870.975	0.910668	0.0794734	11.4588	2.12491e-30	3.90258e-29
CMTM4	712.061	0.952715	0.103541	9.20132	3.53582e-20	4.09735e-19
CMTM6	2815.86	0.486103	0.0581181	8.36406	6.05946e-17	5.89356e-16
CMTR1	813.939	-0.369198	0.0904845	-4.08023	4.49906e-05	0.000148155
CNBP	4924.34	-0.340299	0.0590486	-5.76303	8.26172e-09	4.25207e-08
CNDP2	910.666	-0.714101	0.0908923	-7.85656	3.94836e-15	3.40741e-14
CNIH2	86.228	0.833588	0.232993	3.57774	0.000346575	0.000987489
CNIH3	67.1722	0.735697	0.228828	3.21506	0.00130417	0.00336642
CNIH4	1213.51	0.331471	0.114338	2.89905	0.00374291	0.0088024
CNKSR1	14.4938	1.57143	0.537392	2.92417	0.00345378	0.00818442
CNKSR3	327.608	1.44225	0.099711	14.4643	2.03684e-47	6.91372e-46
CNN2	1091.86	-1.18723	0.0941267	-12.6132	1.7868e-36	4.10988e-35
CNN3	2385.78	-2.98415	0.0845841	-35.2803	1.17948e-272	5.07116e-270
CNOT1	3794.61	-0.533536	0.0794681	-6.71383	1.89579e-11	1.24126e-10
CNOT2	938.833	-0.319277	0.102211	-3.1237	0.00178594	0.00447098
CNOT3	885.588	-0.471675	0.0891638	-5.28998	1.22328e-07	5.5815e-07
CNOT6	819.327	-0.430111	0.118022	-3.64433	0.000268093	0.000777748
CNOT7	1293.11	-0.859295	0.102691	-8.36778	5.8715e-17	5.71406e-16
CNP	3596.55	0.504809	0.0607361	8.31152	9.44858e-17	9.06372e-16
CNPPD1	497.018	0.310601	0.0862685	3.60039	0.000317737	0.000911362
CNPY2	1899.74	0.539458	0.113883	4.73696	2.16946e-06	8.51932e-06
CNPY3	505.877	0.289939	0.0889431	3.25983	0.0011148	0.00290761
CNPY4	304.129	0.653168	0.11009	5.93305	2.97355e-09	1.58943e-08
CNRIP1	177.77	-1.11772	0.149005	-7.50124	6.32188e-14	5.00734e-13
CNST	935.978	0.312732	0.0794116	3.93811	8.21253e-05	0.000258946
CNTF	34.5849	-0.877434	0.279083	-3.14399	0.00166663	0.0041999
CNTLN	333.661	-0.4039	0.10462	-3.86064	0.00011309	0.000348649
CNTN3	147.887	1.30811	0.290765	4.49885	6.83224e-06	2.51953e-05
CNTNAP3B	532.544	0.991485	0.120214	8.24766	1.61529e-16	1.52764e-15
CNTNAP3P2	59.6128	0.99453	0.236847	4.19904	2.68047e-05	9.09474e-05
COA6	536.089	-0.550769	0.125544	-4.38708	1.14885e-05	4.11797e-05
COA7	1086	-0.788075	0.104077	-7.57206	3.67349e-14	2.95713e-13
COASY	2236.89	-0.922584	0.0696952	-13.2374	5.33635e-40	1.40251e-38
COCH	101.674	-1.34357	0.257398	-5.21983	1.79087e-07	8.00353e-07
COG2	696.07	-0.21937	0.0756732	-2.89891	0.00374465	0.00880525
COG4	1376.36	0.442637	0.0602913	7.34164	2.10987e-13	1.603e-12
COG8	1093.19	0.373219	0.0717443	5.20207	1.97077e-07	8.77245e-07
COL11A2	216.574	2.87967	0.260627	11.049	2.21668e-28	3.77353e-27
COL12A1	1065.34	-2.57239	0.126258	-20.374	2.84582e-92	2.49836e-90
COL13A1	344.1	-2.03038	0.167539	-12.1188	8.39943e-34	1.73664e-32
COL17A1	29.7291	-2.18326	0.535506	-4.077	4.56196e-05	0.000150078
COL18A1	442.622	1.72289	0.199836	8.6215	6.60854e-18	6.75271e-17
COL19A1	399.698	1.93578	0.139804	13.8464	1.33811e-43	3.94332e-42
COL1A1	38.9598	-2.76444	0.601423	-4.59649	4.29659e-06	1.62667e-05
COL22A1	71.2086	10.4676	1.27707	8.19659	2.47296e-16	2.31012e-15
COL4A1	4928.96	0.403793	0.0729584	5.53456	3.12006e-08	1.51776e-07
COL4A5	146.332	1.12365	0.277203	4.05354	5.04487e-05	0.000164843
COL5A1	302.265	-0.709235	0.229724	-3.08734	0.00201956	0.00500206
COL5A2	3212.01	-1.27363	0.0721969	-17.6411	1.19169e-69	7.40081e-68
COL5A3	134.345	1.60317	0.156854	10.2208	1.60066e-24	2.34615e-23
COL6A1	2224.79	1.5124	0.0801304	18.8742	1.85876e-79	1.36701e-77
COL6A2	886.688	2.05524	0.117197	17.5366	7.5258e-69	4.62244e-67
COL6A3	283.501	0.894533	0.101597	8.80469	1.31213e-18	1.39428e-17
COL7A1	192.269	1.26456	0.200013	6.32237	2.5758e-10	1.52081e-09
COL8A1	98.7557	-1.13819	0.299049	-3.80604	0.000141211	0.00042872
COL9A2	243.104	3.95105	0.229488	17.2168	1.98827e-66	1.13399e-64
COL9A3	3208.58	2.38786	0.0990925	24.0973	2.6695e-128	3.69935e-126
COLEC12	82.0611	1.2173	0.277553	4.38581	1.15553e-05	4.14106e-05
COLGALT1	3649	-0.26881	0.0549451	-4.89235	9.96407e-07	4.06613e-06
COMMD1	195.789	-0.574142	0.194321	-2.9546	0.00313071	0.00747697
COMMD3	337.695	0.705118	0.146512	4.81271	1.48898e-06	5.95876e-06
COMMD3-BMI1	215.122	0.702632	0.142358	4.93568	7.98718e-07	3.30526e-06
COMMD4	1195.13	-0.311096	0.10213	-3.04607	0.00231855	0.00567306
COMMD5	619.711	0.704014	0.1096	6.42348	1.33197e-10	8.05134e-10
COMMD6	573.438	0.780586	0.137621	5.67199	1.41146e-08	7.12017e-08
COMMD8	447.99	-0.922172	0.130392	-7.07229	1.52399e-12	1.07326e-11
COMMD9	523.362	-0.598003	0.133953	-4.46428	8.03384e-06	2.93745e-05
COPA	6292.45	0.376124	0.0840278	4.47618	7.59913e-06	2.78701e-05
COPB2	4060.4	-0.333121	0.0596225	-5.58717	2.30795e-08	1.1399e-07
COPE	3083.99	0.306318	0.0999684	3.06415	0.00218288	0.00537167
COPS3	1884.83	-0.629393	0.06277	-10.027	1.16018e-23	1.62658e-22
COPS4	663.017	-0.352083	0.11079	-3.17795	0.00148322	0.00378088
COPS5	1719.17	-0.364522	0.0833216	-4.37488	1.21501e-05	4.34307e-05
COPS6	2057.96	-0.377562	0.0710433	-5.31454	1.06929e-07	4.90557e-07
COPS8	977.062	-0.305991	0.0813738	-3.76032	0.000169697	0.000507398
COPZ1	2231.6	-0.629886	0.0797079	-7.90243	2.73525e-15	2.38011e-14
COQ2	196.339	-0.781701	0.146624	-5.33133	9.7494e-08	4.49609e-07
COQ3	199.055	-1.05755	0.15949	-6.63082	3.33834e-11	2.13817e-10
COQ7	355.14	-0.524685	0.112228	-4.67519	2.93681e-06	1.1365e-05
COQ8A	863.563	0.350226	0.0934222	3.74885	0.000177648	0.000530131
CORO1A	171.965	-1.57944	0.205931	-7.66973	1.7236e-14	1.42863e-13
CORO1B	1765.55	0.446074	0.0837306	5.32749	9.95774e-08	4.58712e-07
CORO1C	3065.23	-0.228944	0.0690357	-3.31632	0.000912124	0.00241543
CORO2B	381.554	1.06203	0.108886	9.75362	1.78003e-22	2.33549e-21
COTL1	5390.51	-2.26828	0.0702915	-32.2696	1.87116e-228	5.91992e-226
COX10	407.819	-0.534983	0.0996765	-5.36719	7.99727e-08	3.73428e-07
COX11	678.093	-0.512717	0.080406	-6.3766	1.81062e-10	1.08198e-09
COX15	1060.32	-0.415289	0.0637571	-6.51361	7.33672e-11	4.54241e-10
COX17	694.137	0.423628	0.103468	4.09428	4.23491e-05	0.000139923
COX5A	1633.5	-0.495962	0.0951456	-5.21267	1.86145e-07	8.30571e-07
COX7A2	1976.56	0.382	0.120146	3.17947	0.00147544	0.00376333
CPA2	5.70356	-5.60127	1.31533	-4.25845	2.05847e-05	7.11387e-05
CPA4	2607.97	-5.80985	0.134645	-43.1495	0	0
CPE	205.028	3.0115	0.196443	15.3301	4.81211e-53	1.93037e-51
CPEB2	130.546	1.01838	0.205162	4.96378	6.9133e-07	2.88292e-06
CPEB4	628.993	0.694056	0.159264	4.35791	1.31312e-05	4.66986e-05
CPNE3	2566.11	-0.314181	0.0917789	-3.42324	0.000618798	0.00169128
CPSF1	1503.6	0.672528	0.0883697	7.61039	2.73269e-14	2.22112e-13
CPSF2	1428.65	-0.369234	0.0968242	-3.81345	0.000137041	0.000416968
CPSF3	1436.21	-0.36168	0.0868699	-4.16347	3.13453e-05	0.000105351
CPSF3L	1550.93	0.247867	0.0853822	2.90303	0.00369571	0.00870117
CPSF6	1997.52	-0.345149	0.0542505	-6.36213	1.98974e-10	1.18354e-09
CPT1A	836.12	-0.49068	0.126035	-3.89322	9.89243e-05	0.000308091
CPT1B	200.892	1.80459	0.181978	9.91654	3.52763e-23	4.80905e-22
CPT1C	30.2437	-1.18983	0.408641	-2.91167	0.00359499	0.00849025
CPTP	311.364	0.58731	0.15224	3.85779	0.000114418	0.000352416
CPVL	225.59	-0.775746	0.187055	-4.14715	3.36642e-05	0.000112784
CRACR2A	491.373	-0.497848	0.104008	-4.78662	1.69609e-06	6.73936e-06
CRADD	182.157	0.590431	0.157373	3.7518	0.000175567	0.000524201
CRAT	417.04	0.600998	0.09826	6.1164	9.57105e-10	5.34245e-09
CRB2	4.82753	3.1766	0.784489	4.04925	5.13811e-05	0.000167683
CRBN	635.124	0.40631	0.12616	3.22058	0.0012793	0.0033063
CREB1	572.023	0.457106	0.141704	3.22578	0.0012563	0.00325187
CREB3	803.788	0.725913	0.0807323	8.99161	2.4364e-19	2.70374e-18
CREB3L3	11.9682	-4.79876	1.2804	-3.74785	0.000178357	0.000532058
CREB3L4	236.75	1.19695	0.136614	8.76155	1.92589e-18	2.0196e-17
CREBL2	906.202	0.315465	0.0630018	5.00724	5.52172e-07	2.33102e-06
CREBRF	368.982	1.75791	0.174885	10.0518	9.02351e-24	1.279e-22
CREBZF	756.585	0.412946	0.119358	3.45971	0.00054075	0.00149477
CRELD1	302.028	1.45444	0.13827	10.5188	7.07417e-26	1.10241e-24
CREM	584.983	1.10098	0.111796	9.84807	6.98721e-23	9.31331e-22
CRIM1	4496.98	-2.11574	0.0869806	-24.3242	1.08618e-130	1.53051e-128
CRIPT	581.741	0.317675	0.0941819	3.37299	0.000743573	0.00200551
CRLF1	188.075	3.4377	0.163393	21.0394	2.85792e-98	2.73837e-96
CROCC	280.573	0.648952	0.129398	5.01515	5.29934e-07	2.24562e-06
CRTAP	4933.51	-0.305725	0.0623916	-4.9001	9.57885e-07	3.91847e-06
CRTC2	1171.22	0.5898	0.1076	5.48143	4.219e-08	2.02705e-07
CRY1	332.914	-0.600511	0.117191	-5.12421	2.98788e-07	1.30403e-06
CRY2	106.999	0.857155	0.169856	5.04636	4.50306e-07	1.92424e-06
CRYL1	129.342	1.2755	0.196087	6.50475	7.7822e-11	4.79926e-10
CS	3840.19	-0.73283	0.0771352	-9.50059	2.08704e-21	2.5874e-20
CSAD	114.505	1.03186	0.194064	5.31712	1.0542e-07	4.84032e-07
CSAG1	497.028	-0.460325	0.0975447	-4.71911	2.36874e-06	9.27367e-06
CSDE1	10031.6	-0.537812	0.0702772	-7.65273	1.96762e-14	1.62207e-13
CSE1L	7236.49	-1.18755	0.0642633	-18.4795	3.01814e-76	2.13537e-74
CSF2	45.4618	2.68367	0.271709	9.87701	5.23739e-23	7.02002e-22
CSGALNACT1	355.757	2.33811	0.114204	20.473	3.74509e-93	3.3403e-91
CSGALNACT2	391.551	0.433235	0.0879497	4.92594	8.39553e-07	3.46228e-06
CSK	1673.43	-0.631677	0.0845268	-7.47311	7.8324e-14	6.16011e-13
CSMD1	48.8935	1.42479	0.445679	3.19689	0.00138916	0.00356332
CSNK1D	2115.85	0.512022	0.0721311	7.09849	1.26124e-12	8.93093e-12
CSNK1E	1891.99	0.681644	0.0749112	9.09937	9.08594e-20	1.03011e-18
CSNK1G2	727.174	0.585698	0.14435	4.05749	4.96031e-05	0.000162292
CSNK2A1	3558.31	-0.521088	0.077398	-6.73258	1.66685e-11	1.09683e-10
CSNK2A2	1691.48	-0.287551	0.0667767	-4.30615	1.6612e-05	5.82374e-05
CSPG4	12416.9	2.03758	0.106559	19.1215	1.67098e-81	1.27359e-79
CSPG4P10	48.7695	0.858946	0.286925	2.99362	0.00275685	0.00666765
CSPG4P11	26.2188	1.31458	0.384417	3.41968	0.000626955	0.00171051
CSPG4P12	43.4716	1.07527	0.270781	3.971	7.15703e-05	0.000228328
CSRNP1	438.069	1.07151	0.104465	10.2571	1.09943e-24	1.62855e-23
CSRNP2	640.763	0.516837	0.11354	4.55201	5.31355e-06	1.99012e-05
CSRP1	2694.35	0.293945	0.0511663	5.7449	9.19773e-09	4.71211e-08
CSRP2	256.663	-0.891425	0.149945	-5.94502	2.76416e-09	1.48271e-08
CSTB	1049.44	-0.459264	0.0700817	-6.55327	5.62912e-11	3.52198e-10
CSTF1	886.714	-0.243124	0.0705589	-3.4457	0.000569591	0.00156778
CSTF2	969.064	-0.432601	0.0709419	-6.09796	1.07432e-09	5.97089e-09
CSTF2T	656.102	0.226702	0.078128	2.90167	0.00371176	0.00873527
CSTF3	760.026	-0.679632	0.108511	-6.26328	3.76964e-10	2.19355e-09
CT45A1	1138.23	-0.396581	0.0941657	-4.21153	2.53648e-05	8.6394e-05
CT45A3	1212.66	-0.5924	0.114338	-5.18111	2.20574e-07	9.76654e-07
CT83	129.498	-0.708491	0.166705	-4.24998	2.13793e-05	7.36871e-05
CTAG1A	611.23	0.533069	0.133826	3.98331	6.79606e-05	0.000217806
CTAG1B	717.026	0.551667	0.130986	4.21164	2.53521e-05	8.63682e-05
CTB-50L17.10	748.192	-0.468404	0.109406	-4.28135	1.85761e-05	6.46501e-05
CTB-60B18.10	14.0104	1.73945	0.583217	2.98251	0.00285891	0.00689193
CTBS	176.759	0.780867	0.151024	5.17049	2.33477e-07	1.02862e-06
CTC1	333.248	0.854645	0.165274	5.17107	2.32757e-07	1.02599e-06
CTCF	1280.27	-0.409549	0.0513624	-7.97372	1.53971e-15	1.3617e-14
CTD-2116N17.1	184.45	-1.15894	0.219233	-5.28633	1.24793e-07	5.68622e-07
CTD-2311M21.2	40.7139	-1.24399	0.369698	-3.36488	0.000765781	0.00205845
CTD-2369P2.12	302.232	-1.31022	0.363688	-3.6026	0.000315053	0.000904281
CTD-2516K3.3	8.31881	3.06711	0.767895	3.99417	6.49213e-05	0.000208544
CTDSP1	897.841	0.670961	0.0840355	7.98426	1.41371e-15	1.25358e-14
CTDSP2	2523.51	0.728239	0.0959654	7.58856	3.23483e-14	2.61154e-13
CTDSPL	398.414	-1.4041	0.170405	-8.23978	1.72532e-16	1.62712e-15
CTGF	844.884	-2.76162	0.0850392	-32.4747	2.42901e-231	7.83262e-229
CTH	145.446	-1.23168	0.180437	-6.82607	8.72717e-12	5.85817e-11
CTHRC1	820.054	3.88086	0.112723	34.4282	9.56036e-260	3.5624e-257
CTLA4	18.9537	3.02094	0.541297	5.58092	2.39243e-08	1.18024e-07
CTNNA1	8418.17	0.679289	0.0401368	16.9243	2.97676e-64	1.59471e-62
CTNNAL1	1446.41	-1.81658	0.1056	-17.2024	2.5477e-66	1.43838e-64
CTNNB1	7851.62	0.347907	0.0480036	7.24753	4.24455e-13	3.12024e-12
CTNNBL1	747.301	-0.545443	0.0743426	-7.33688	2.18636e-13	1.65662e-12
CTNND1	3355.3	-0.281262	0.0696212	-4.03989	5.34757e-05	0.000174214
CTPS1	2081.06	-0.939228	0.0721693	-13.0142	1.01554e-38	2.54538e-37
CTSA	2132.11	0.478077	0.0615624	7.76574	8.1173e-15	6.86043e-14
CTSB	4210.2	1.19814	0.0608234	19.6987	2.21095e-86	1.75703e-84
CTSC	4850.01	0.397269	0.0531696	7.47174	7.91406e-14	6.21268e-13
CTSF	590.37	2.0302	0.130775	15.5244	2.37188e-54	9.79071e-53
CTSK	146.624	0.577952	0.188144	3.07186	0.00212733	0.0052496
CTSL	1966.49	0.856709	0.07113	12.0443	2.07908e-33	4.24112e-32
CTSO	29.4527	2.44804	0.375369	6.52169	6.95173e-11	4.31249e-10
CTSS	234.144	6.36824	0.243367	26.1672	6.2736e-151	1.09579e-148
CTSW	14.3191	-1.71764	0.514746	-3.33687	0.000847274	0.00225653
CTTN	4174.15	0.524924	0.0532218	9.86295	6.02511e-23	8.05654e-22
CUEDC1	922.964	0.782173	0.101479	7.70777	1.28032e-14	1.06861e-13
CUEDC2	673.349	0.509648	0.10381	4.9094	9.13533e-07	3.74801e-06
CUL1	1464.18	-0.236832	0.055403	-4.27472	1.91379e-05	6.64399e-05
CUL2	892.256	-0.535456	0.0848391	-6.31142	2.7648e-10	1.62439e-09
CUL3	1082.65	-0.367179	0.0873216	-4.2049	2.61196e-05	8.87663e-05
CUL4A	2735.93	-0.437818	0.0483673	-9.05194	1.40447e-19	1.57421e-18
CUL4B	1792.31	-0.669966	0.070302	-9.52982	1.57556e-21	1.97748e-20
CUL7	949.712	1.46876	0.0928155	15.8245	2.10808e-56	9.25347e-55
CUL9	572.945	0.734465	0.129736	5.66122	1.50303e-08	7.55705e-08
CUTA	954.118	-0.368785	0.115546	-3.19167	0.00141455	0.00362109
CUTC	330.007	-1.05119	0.117155	-8.97265	2.89455e-19	3.20158e-18
CUX1	1465.68	1.0482	0.0869765	12.0515	1.90512e-33	3.89574e-32
CWC27	458.513	-0.592658	0.102743	-5.76835	8.00536e-09	4.129e-08
CWF19L1	650.292	-0.378552	0.118526	-3.19383	0.00140398	0.00359748
CX3CL1	24.5728	2.22599	0.344714	6.45749	1.06457e-10	6.49589e-10
CXADR	97.5857	1.00117	0.311307	3.21601	0.00129986	0.00335634
CXCL1	819.312	1.59046	0.0951171	16.7211	9.20585e-63	4.74965e-61
CXCL10	5.04549	6.70579	1.41422	4.7417	2.11931e-06	8.33018e-06
CXCL16	121.545	2.30001	0.22613	10.1712	2.6671e-24	3.8487e-23
CXCL2	97.9731	5.31975	0.291456	18.2523	1.98223e-74	1.35114e-72
CXCL3	251.028	6.11699	0.209021	29.2649	2.90415e-188	7.49182e-186
CXCL8	3685.98	5.39504	0.107595	50.142	0	0
CXCR4	6.09855	7.97863	1.41971	5.61991	1.91056e-08	9.51476e-08
CXorf38	561.305	-0.551729	0.0922152	-5.98305	2.18992e-09	1.18568e-08
CXorf56	446.346	-0.289353	0.0945055	-3.06176	0.00220042	0.00541164
CXXC1	742.952	0.618767	0.083104	7.4457	9.64344e-14	7.50702e-13
CXXC5	512.788	1.28148	0.0989722	12.9479	2.41456e-38	5.9192e-37
CYB561	1114.64	-0.451404	0.0679257	-6.64556	3.02073e-11	1.94217e-10
CYB561A3	1392.44	-0.334893	0.0665989	-5.02851	4.94306e-07	2.10422e-06
CYB561D1	263.225	1.09248	0.14337	7.61998	2.53717e-14	2.06621e-13
CYB5A	230.339	-0.554652	0.141332	-3.92447	8.69226e-05	0.000273148
CYB5B	2334.16	-1.00664	0.0653944	-15.3933	1.81409e-53	7.31219e-52
CYB5D2	283.198	0.856216	0.120525	7.10403	1.21169e-12	8.59461e-12
CYB5R2	263.177	1.99794	0.12299	16.2447	2.43341e-59	1.15264e-57
CYB5R4	373.213	-1.27096	0.151598	-8.38373	5.12743e-17	5.0103e-16
CYBA	598.914	0.474911	0.142172	3.34039	0.000836599	0.00223022
CYBRD1	549.45	0.923324	0.111288	8.29673	1.07017e-16	1.02248e-15
CYC1	2375.78	-0.241501	0.080434	-3.00247	0.00267798	0.00649657
CYCS	2871.44	-1.0418	0.0821204	-12.6863	7.0434e-37	1.64261e-35
CYFIP1	2725.67	0.398394	0.0543619	7.32855	2.3265e-13	1.75883e-12
CYFIP2	442.825	0.693676	0.130368	5.32092	1.03245e-07	4.74175e-07
CYHR1	532.948	1.2737	0.10001	12.7357	3.74259e-37	8.77703e-36
CYLD	514.616	0.434749	0.113943	3.8155	0.00013591	0.000413975
CYP1A1	72.8289	-2.29689	0.253246	-9.06981	1.1923e-19	1.34268e-18
CYP1B1	66.0124	2.04777	0.29754	6.88233	5.88812e-12	4.0184e-11
CYP27A1	134.65	1.33934	0.185151	7.23381	4.69645e-13	3.43437e-12
CYP27C1	119.346	1.15729	0.154812	7.47547	7.69311e-14	6.0534e-13
CYP2R1	38.7027	1.31293	0.358332	3.664	0.000248302	0.000723589
CYP2S1	18.0286	-2.66149	0.671835	-3.96153	7.44722e-05	0.000236685
CYP51A1	812.547	-0.444621	0.0841451	-5.28399	1.26403e-07	5.75334e-07
CYR61	1650.21	-2.99511	0.0755402	-39.6492	0	0
CYSLTR1	46.1895	0.847594	0.246633	3.43666	0.000588933	0.00161624
CYSLTR2	4.57908	3.00823	0.824572	3.64823	0.000264054	0.000767092
CYSRT1	24.1628	1.13118	0.340642	3.32074	0.000897804	0.00237976
CYSTM1	574.831	0.543935	0.109067	4.98719	6.1265e-07	2.57209e-06
CYTH2	945.249	0.779164	0.0977238	7.97312	1.54712e-15	1.36753e-14
CYTH3	556.693	-0.867065	0.097723	-8.87268	7.14034e-19	7.69963e-18
CYTH4	16.4015	1.7328	0.58546	2.95972	0.00307915	0.00736431
DAAM1	164.196	-0.982332	0.213903	-4.59243	4.38122e-06	1.65649e-05
DAAM2	428.193	1.80384	0.131044	13.7651	4.13037e-43	1.2024e-41
DAB2	470.501	-0.688376	0.146093	-4.71192	2.45399e-06	9.59395e-06
DACT1	27.4309	2.13366	0.413664	5.15795	2.49668e-07	1.09765e-06
DALRD3	570.094	1.18825	0.103276	11.5056	1.23624e-30	2.30839e-29
DAMA-236L13.20	6.58423	-4.16019	1.26145	-3.29794	0.000973972	0.00256705
DAP	2827.83	-0.504689	0.0489344	-10.3136	6.11773e-25	9.18372e-24
DARS2	2116.72	-0.914646	0.0705786	-12.9593	2.0823e-38	5.11965e-37
DAZAP1	1916.69	-0.547276	0.0709919	-7.70899	1.26814e-14	1.05897e-13
DAZAP2	2129.96	0.291372	0.0541447	5.38136	7.39263e-08	3.46256e-07
DBF4	673.116	-0.943901	0.114519	-8.24229	1.68952e-16	1.59605e-15
DBF4B	309.47	-0.813132	0.137727	-5.90396	3.54871e-09	1.88187e-08
DBI	1260.1	-0.713724	0.0858153	-8.31698	9.02318e-17	8.67053e-16
DBN1	2089.68	0.570799	0.110306	5.17467	2.28316e-07	1.00853e-06
DBNDD1	370.877	1.73146	0.108875	15.9033	6.01512e-57	2.69683e-55
DCAF10	558.583	0.6617	0.172985	3.82519	0.000130671	0.000399542
DCAF12	1394.31	0.226689	0.0710471	3.19069	0.00141935	0.00363187
DCAF13	2367.62	-0.27759	0.089216	-3.11144	0.00186177	0.00464349
DCAF16	1183.18	0.329199	0.0943856	3.48781	0.000486995	0.00135669
DCAF17	170.528	-0.751313	0.166115	-4.52285	6.10136e-06	2.26244e-05
DCAF5	528.914	0.577429	0.133546	4.32383	1.53342e-05	5.40288e-05
DCAF8	1752.35	0.829163	0.0716326	11.5752	5.50341e-31	1.03803e-29
DCBLD2	13335.4	0.311991	0.0947752	3.2919	0.000995116	0.0026174
DCHS1	57.0125	1.54302	0.310321	4.97233	6.61533e-07	2.76692e-06
DCLK1	33.5521	2.54359	0.442311	5.75068	8.88852e-09	4.56346e-08
DCLRE1B	340.287	-0.281853	0.0941468	-2.99376	0.0027556	0.0066656
DCSTAMP	11.5862	4.8805	0.813952	5.99605	2.02171e-09	1.09709e-08
DCTD	1707	-0.322112	0.05842	-5.51372	3.51326e-08	1.70113e-07
DCTN1	2956.26	-0.337852	0.0750586	-4.50117	6.75789e-06	2.49266e-05
DCTN5	2083.6	-0.257321	0.0670182	-3.83956	0.000123254	0.000378173
DCTPP1	993.842	-0.813898	0.115946	-7.01963	2.22459e-12	1.54973e-11
DCUN1D5	1274.38	-0.56491	0.0923805	-6.11503	9.6539e-10	5.38333e-09
DCXR	382.174	-0.430841	0.128154	-3.3619	0.000774076	0.00207775
DDAH1	490.946	-2.06992	0.119518	-17.3188	3.39093e-67	1.99506e-65
DDB1	6861.44	-0.287701	0.0574032	-5.01193	5.38874e-07	2.28063e-06
DDB2	902.888	-0.329252	0.0935344	-3.52011	0.000431363	0.00121198
DDHD2	559.337	-0.435103	0.146241	-2.97526	0.00292743	0.00704465
DDIT3	275.736	-0.463023	0.124764	-3.71119	0.000206284	0.00060908
DDIT4	2488.55	-1.02471	0.0729921	-14.0386	9.04208e-45	2.78198e-43
DDR1	1735.34	0.933219	0.072988	12.7859	1.96541e-37	4.67462e-36
DDR2	2135.35	-1.34596	0.0994484	-13.5342	9.82013e-42	2.74898e-40
DDX1	3594.89	-0.76489	0.060831	-12.574	2.9342e-36	6.68487e-35
DDX17	4458.5	0.330131	0.0628198	5.2552	1.47862e-07	6.66134e-07
DDX18	2427.7	-0.569869	0.089772	-6.34796	2.18193e-10	1.29281e-09
DDX19B	493.041	-0.741196	0.124756	-5.94117	2.82996e-09	1.51655e-08
DDX20	675.584	-0.489037	0.0858153	-5.69872	1.20712e-08	6.12433e-08
DDX21	6333.83	-0.566847	0.0647219	-8.7582	1.98392e-18	2.07655e-17
DDX27	2146.1	-0.382347	0.0525733	-7.27265	3.52513e-13	2.6201e-12
DDX31	667.694	-0.363961	0.0728911	-4.99322	5.9382e-07	2.49616e-06
DDX39A	2783.28	-0.542638	0.0802218	-6.76422	1.34027e-11	8.88288e-11
DDX39B	3315.34	-0.875631	0.0551566	-15.8754	9.3859e-57	4.18571e-55
DDX3X	8230.67	-0.421233	0.0620271	-6.7911	1.11279e-11	7.42509e-11
DDX41	838.172	-0.448156	0.131589	-3.40573	0.000659869	0.00179476
DDX46	2811.98	-0.536729	0.0593292	-9.04663	1.47449e-19	1.65159e-18
DDX47	2084.64	-0.481581	0.0608656	-7.91221	2.52862e-15	2.20603e-14
DDX5	9484.2	0.403787	0.0512759	7.87478	3.41332e-15	2.96092e-14
DDX52	957.211	-0.627468	0.0924655	-6.78597	1.15309e-11	7.68481e-11
DDX54	1922.73	-0.527938	0.138913	-3.80049	0.00014441	0.000437957
DDX55	574.374	-0.532823	0.102289	-5.20897	1.89891e-07	8.46382e-07
DDX56	2316.51	-0.481537	0.0659338	-7.30334	2.80707e-13	2.10599e-12
DDX58	104.8	0.872518	0.189636	4.60101	4.20441e-06	1.59357e-05
DDX60L	161.678	-1.3814	0.204761	-6.7464	1.51562e-11	1.00173e-10
DEAF1	328.635	0.521291	0.151459	3.44179	0.000577871	0.0015877
DECR1	370.868	0.455686	0.104148	4.37534	1.21241e-05	4.33562e-05
DECR2	201.165	0.851787	0.16026	5.31503	1.0664e-07	4.89366e-07
DEDD	850.702	0.295856	0.0693705	4.26487	2.00022e-05	6.92112e-05
DEK	2922.96	-0.378095	0.0564107	-6.70254	2.04832e-11	1.33747e-10
DENND2A	175.754	-2.40045	0.225461	-10.6468	1.80421e-26	2.88949e-25
DENND4B	2013.6	0.442276	0.108219	4.08685	4.37262e-05	0.000144217
DENND4C	971.789	0.331992	0.113434	2.92675	0.00342529	0.00812725
DENND5A	1047.76	0.574858	0.119019	4.82995	1.36568e-06	5.48365e-06
DENND5B	634.068	-0.827211	0.091197	-9.07059	1.18371e-19	1.3339e-18
DENR	2017.04	-0.614801	0.0620668	-9.90548	3.94059e-23	5.34162e-22
DEPDC1	1108.71	-1.36539	0.131839	-10.3565	3.90874e-25	5.95835e-24
DEPDC1B	653.707	-0.722599	0.108819	-6.64036	3.12926e-11	2.01031e-10
DEPDC7	488.926	-0.447876	0.101106	-4.42978	9.43286e-06	3.42434e-05
DEPTOR	97.537	0.828417	0.256353	3.23155	0.00123119	0.00319082
DESI1	1018.48	-0.453918	0.101813	-4.45833	8.25994e-06	3.01486e-05
DESI2	1670.8	-0.215894	0.0641012	-3.36801	0.000757123	0.00203812
DFFA	1628.35	-0.514323	0.0652797	-7.87876	3.30655e-15	2.86978e-14
DGAT1	436.841	1.03736	0.158151	6.55931	5.40577e-11	3.38729e-10
DGKG	255.287	-1.21853	0.136616	-8.91935	4.69043e-19	5.12706e-18
DGKQ	314.17	1.09796	0.11783	9.31817	1.1836e-20	1.41357e-19
DGKZ	1197.19	-0.432496	0.0925959	-4.67079	3.00037e-06	1.16002e-05
DHCR7	1182.82	-1.20188	0.127781	-9.40573	5.16692e-21	6.3056e-20
DHDDS	521.483	-0.534617	0.0939644	-5.68957	1.27362e-08	6.44224e-08
DHFR	1939.93	-0.730595	0.0784087	-9.31777	1.18807e-20	1.4179e-19
DHFR2	250.713	0.652151	0.122063	5.34276	9.15436e-08	4.23917e-07
DHFRP1	230.84	-1.2198	0.164869	-7.39858	1.37646e-13	1.06166e-12
DHODH	335.955	-0.544739	0.145517	-3.74347	0.000181496	0.000540747
DHPS	1438.78	0.549349	0.0790164	6.95234	3.59266e-12	2.47909e-11
DHRS1	173.487	0.510762	0.150378	3.39651	0.000682507	0.00185392
DHRS12	18.3061	1.25116	0.417521	2.99663	0.0027298	0.0066089
DHRS13	240.666	0.984489	0.123571	7.96696	1.62625e-15	1.43597e-14
DHRS2	94.6901	-2.06003	0.21126	-9.75119	1.82311e-22	2.38828e-21
DHRS3	1414.68	0.245615	0.0793535	3.09519	0.00196684	0.00488302
DHRS7	262.36	0.766182	0.150157	5.10253	3.35137e-07	1.45134e-06
DHRSX	165.176	1.12213	0.163584	6.85965	6.90299e-12	4.67863e-11
DHTKD1	631.286	-0.981912	0.172556	-5.69041	1.26737e-08	6.41453e-08
DHX15	4974.12	-0.461451	0.0682122	-6.76493	1.33372e-11	8.84641e-11
DHX29	949.306	-0.344984	0.0677505	-5.09197	3.54359e-07	1.52984e-06
DHX33	1314.05	-0.612555	0.0904533	-6.77205	1.2697e-11	8.43513e-11
DHX34	691.502	-0.567434	0.120989	-4.68997	2.73243e-06	1.06231e-05
DHX35	433.979	-0.706014	0.126291	-5.59038	2.26572e-08	1.12003e-07
DHX37	1134.78	-0.735709	0.0948376	-7.75756	8.65763e-15	7.30237e-14
DHX38	1712.42	-0.241106	0.0729086	-3.30697	0.000943111	0.00249084
DHX57	676.364	-0.683489	0.102963	-6.63822	3.17497e-11	2.03743e-10
DHX58	111.766	1.22508	0.239054	5.12471	2.97998e-07	1.30092e-06
DHX9	8298.24	-0.409454	0.0583138	-7.02155	2.1942e-12	1.52919e-11
DIABLO	986.256	-0.290863	0.087292	-3.33207	0.000862036	0.00229402
DIAPH1	4503.47	-0.531196	0.0661084	-8.03523	9.34036e-16	8.38882e-15
DIAPH2	311.02	0.320357	0.102677	3.12006	0.00180814	0.00452115
DIAPH3	295.393	-0.533646	0.138947	-3.84065	0.000122707	0.000376841
DIEXF	1170.9	0.238317	0.0694078	3.43358	0.000595676	0.00163314
DIMT1	945.548	-0.752034	0.0813819	-9.2408	2.44657e-20	2.86082e-19
DIO2	33.2669	5.14035	0.578525	8.88526	6.37707e-19	6.89431e-18
DIP2B	1644.72	0.693585	0.101455	6.83638	8.12218e-12	5.4652e-11
DIP2C	289.296	0.850157	0.183116	4.64272	3.43857e-06	1.31579e-05
DIRC3	9.69155	1.92715	0.570166	3.37997	0.000724934	0.0019614
DIS3L	539.169	-0.791397	0.164458	-4.81215	1.49316e-06	5.96978e-06
DISC1	114.053	-0.959526	0.190838	-5.02797	4.95707e-07	2.10965e-06
DISP1	133.129	0.950701	0.185209	5.13312	2.84984e-07	1.2467e-06
DISP2	86.7907	-1.8357	0.5842	-3.14225	0.00167653	0.00422167
DKC1	3020.58	-0.847124	0.0584094	-14.5032	1.15606e-47	3.97229e-46
DKK1	2587.7	-1.73009	0.0722954	-23.9309	1.46131e-126	2.00846e-124
DKK2	21.1103	3.96408	0.740403	5.35394	8.60571e-08	3.99614e-07
DKK3	123.143	-1.37746	0.266189	-5.17473	2.28239e-07	1.00846e-06
DLAT	1037.19	-0.841176	0.0724751	-11.6064	3.82311e-31	7.27649e-30
DLC1	960.342	-1.33503	0.0879279	-15.1833	4.564e-52	1.79225e-50
DLD	1912.61	-0.493203	0.0725041	-6.80241	1.02883e-11	6.88131e-11
DLEU1	271.634	-0.954114	0.162537	-5.87014	4.35418e-09	2.29305e-08
DLG1	739.027	-0.906839	0.11058	-8.20074	2.38913e-16	2.23305e-15
DLG4	480.377	1.17527	0.106971	10.9868	4.42548e-28	7.46544e-27
DLGAP1	21.9779	1.91948	0.617738	3.10727	0.00188823	0.00470598
DLGAP5	875.384	-1.0537	0.0826246	-12.7528	3.00602e-37	7.0893e-36
DLST	2054.56	-0.313159	0.0468208	-6.68846	2.25527e-11	1.46689e-10
DLX1	352.095	0.565831	0.110891	5.1026	3.35019e-07	1.4512e-06
DLX2	173.785	2.20968	0.120587	18.3243	5.29754e-75	3.65552e-73
DLX4	30.4819	1.14524	0.369262	3.10143	0.00192591	0.00478993
DMBT1	140.681	3.20482	0.239269	13.3942	6.53853e-41	1.77121e-39
DMC1	17.2028	-2.02076	0.601951	-3.35702	0.000787867	0.0021124
DMPK	315.899	0.758515	0.156078	4.85985	1.17473e-06	4.74532e-06
DMRT2	137.921	-0.699795	0.174592	-4.00817	6.11904e-05	0.000197429
DMRTA1	137.185	1.20027	0.174576	6.87536	6.18356e-12	4.20804e-11
DMXL1	504.096	0.754399	0.1929	3.91083	9.19799e-05	0.000288015
DNA2	352.617	-1.34717	0.166843	-8.07448	6.77671e-16	6.15224e-15
DNAAF3	60.2781	-1.1333	0.307775	-3.68225	0.000231186	0.00067665
DNAAF5	943.328	-0.544017	0.106294	-5.11803	3.08743e-07	1.34398e-06
DNAH1	158.304	1.04071	0.295488	3.522	0.000428302	0.00120439
DNAH10OS	28.3988	1.57412	0.336364	4.6798	2.87156e-06	1.11227e-05
DNAH11	85.029	-0.776374	0.230828	-3.36343	0.000769807	0.00206828
DNAJA2	1600.85	-0.292932	0.0684313	-4.28068	1.86324e-05	6.48191e-05
DNAJA3	1757.37	-0.416182	0.0640859	-6.49413	8.35154e-11	5.14659e-10
DNAJB1	3060.04	-0.377823	0.0469138	-8.05356	8.04231e-16	7.25409e-15
DNAJB11	724.273	-0.295372	0.0822914	-3.58934	0.00033152	0.000948138
DNAJB13	4.22968	-2.92566	1.0221	-2.8624	0.00420444	0.00980256
DNAJB2	387.797	0.805336	0.122153	6.59283	4.31534e-11	2.73572e-10
DNAJB4	218.311	-0.613862	0.174217	-3.52355	0.000425809	0.00119778
DNAJB9	284.83	1.16589	0.104321	11.1759	5.34815e-29	9.33171e-28
DNAJC1	275.154	0.669644	0.118583	5.64704	1.63235e-08	8.18271e-08
DNAJC11	1481.48	-0.861865	0.0575379	-14.9791	1.00603e-50	3.74038e-49
DNAJC12	95.0129	0.941193	0.190123	4.95044	7.40444e-07	3.07473e-06
DNAJC14	1558.4	0.530686	0.0545564	9.72729	2.30661e-22	3.00288e-21
DNAJC16	461.842	0.447557	0.147534	3.03358	0.00241674	0.00590383
DNAJC2	893.153	-0.531256	0.0879139	-6.0429	1.51364e-09	8.29435e-09
DNAJC25	161.513	-0.417155	0.142641	-2.92451	0.00344994	0.00817747
DNAJC4	195.876	1.46431	0.163636	8.94857	3.60123e-19	3.97273e-18
DNAJC5	2081.94	0.22866	0.061862	3.69629	0.000218775	0.000643581
DNAJC6	584.583	-0.415365	0.124297	-3.34171	0.000832655	0.00222077
DNAJC7	2173.62	-0.521581	0.0682143	-7.64621	2.06982e-14	1.69881e-13
DNAJC9	611.102	-0.456104	0.0862555	-5.28782	1.23783e-07	5.64481e-07
DNAL4	123.638	0.538025	0.185203	2.90506	0.00367187	0.00865474
DNASE1	236.137	0.64326	0.17231	3.73315	0.000189099	0.000561207
DNASE1L1	538.449	0.496836	0.106068	4.68413	2.81148e-06	1.09127e-05
DNASE1L2	31.1146	1.51992	0.322711	4.70984	2.4791e-06	9.68311e-06
DNASE2	723.349	0.306014	0.105739	2.89404	0.00380319	0.00893039
DNHD1	237.645	0.632296	0.195175	3.23964	0.00119681	0.00310701
DNM1L	2461.49	-0.24979	0.0852696	-2.92942	0.00339594	0.00806331
DNM1P51	53.8481	1.85332	0.272849	6.79247	1.10233e-11	7.36113e-11
DNM2	3023.14	-0.193955	0.0649101	-2.98805	0.00280765	0.00677781
DNMBP	1141.64	-0.444257	0.0614206	-7.23303	4.72346e-13	3.45111e-12
DNMT1	4366.53	-0.63484	0.0816554	-7.77462	7.56726e-15	6.40524e-14
DNMT3A	182.364	0.721667	0.236401	3.05272	0.00226776	0.00556015
DNMT3B	98.2011	-1.51941	0.240033	-6.33	2.45154e-10	1.44897e-09
DNTTIP1	859.388	0.301268	0.0891098	3.38086	0.000722598	0.00195585
DNTTIP2	1282.87	-0.451885	0.0731329	-6.17895	6.45276e-10	3.66406e-09
DOC2GP	7.15138	2.48128	0.743736	3.33624	0.000849212	0.00226073
DOCK1	1336.44	0.312028	0.0971682	3.21121	0.00132177	0.00340661
DOCK10	129.716	-1.01819	0.331347	-3.07288	0.00212002	0.00523311
DOCK11	216.432	-1.09942	0.157695	-6.97181	3.12881e-12	2.16525e-11
DOCK2	176.269	-4.09555	0.283078	-14.4679	1.93205e-47	6.57133e-46
DOCK3	38.2322	-1.88292	0.351169	-5.36187	8.23649e-08	3.83531e-07
DOCK4	817.431	0.377395	0.11275	3.34717	0.000816397	0.00218261
DOCK5	1520.81	0.346123	0.0836209	4.1392	3.48519e-05	0.000116411
DOHH	210.814	-0.682126	0.151113	-4.51402	6.36103e-06	2.35301e-05
DOK4	482.644	0.478191	0.117431	4.07208	4.65942e-05	0.000152984
DOK5	13.4257	-2.34091	0.669644	-3.49576	0.00047272	0.00131934
DOK6	25.4287	2.3078	0.669851	3.44524	0.000570547	0.00156938
DOLK	394.648	0.453955	0.0951078	4.77306	1.8145e-06	7.186e-06
DONSON	432.578	-0.445617	0.106801	-4.17241	3.01397e-05	0.00010155
DOPEY2	127.387	1.96242	0.291692	6.7277	1.72368e-11	1.1321e-10
DOT1L	706.661	0.517572	0.140305	3.68891	0.000225219	0.000660916
DPF1	93.1866	-1.07361	0.248273	-4.32432	1.53006e-05	5.39218e-05
DPH1	637.59	0.484506	0.0890751	5.4393	5.34902e-08	2.54086e-07
DPH2	1384.58	-0.3221	0.0892853	-3.60754	0.000309109	0.000888742
DPH5	492.24	-0.419754	0.118887	-3.5307	0.000414469	0.00116725
DPH6	206.803	-0.701096	0.164189	-4.27007	1.95413e-05	6.77563e-05
DPH7	432.527	0.502959	0.0889462	5.65464	1.56174e-08	7.84285e-08
DPP7	1073.82	1.36801	0.119473	11.4504	2.34137e-30	4.29072e-29
DPP9	1940.04	-0.331816	0.086526	-3.83487	0.00012563	0.00038476
DPY19L1	1508.75	0.759187	0.127571	5.95108	2.6638e-09	1.43162e-08
DPY19L2P1	81.5181	-0.673219	0.187997	-3.58101	0.000342266	0.000976539
DPY30	573.383	-0.451823	0.123044	-3.67203	0.000240628	0.000702324
DPYD	654.484	-0.402735	0.0803926	-5.00961	5.45407e-07	2.30595e-06
DPYSL2	1135.23	0.422281	0.0836115	5.05051	4.40621e-07	1.88478e-06
DPYSL3	1681.55	-1.26153	0.106936	-11.7971	4.04062e-32	7.93362e-31
DPYSL5	505.07	-2.06145	0.157794	-13.0641	5.27865e-39	1.33705e-37
DR1	1105.44	-0.21126	0.0666426	-3.17005	0.00152413	0.00387163
DRAP1	2711.6	-0.541192	0.100888	-5.36431	8.12603e-08	3.78832e-07
DRC3	61.559	0.858261	0.281812	3.04551	0.00232288	0.00568282
DRG1	792.994	-0.329895	0.104113	-3.16861	0.0015317	0.0038891
DROSHA	1531.89	-0.321112	0.0953922	-3.36623	0.000762027	0.00204967
DSCC1	658.064	-0.928311	0.0932392	-9.95623	2.36881e-23	3.27724e-22
DSCR3	650.06	0.371688	0.102666	3.62037	0.000294183	0.00084757
DSG2	1139.6	-0.276959	0.0886776	-3.12321	0.00178889	0.00447769
DSN1	768.67	-0.540006	0.0873227	-6.18403	6.24865e-10	3.55418e-09
DSP	418.986	1.551	0.124481	12.4598	1.23739e-35	2.75911e-34
DST	1333.63	-0.485864	0.101385	-4.79226	1.64909e-06	6.56037e-06
DSTYK	603.991	0.590084	0.101599	5.80798	6.32313e-09	3.28458e-08
DTD1	931.65	-0.523515	0.0884933	-5.91587	3.30118e-09	1.75784e-08
DTL	1385.65	-0.953351	0.131144	-7.26952	3.60774e-13	2.67912e-12
DTNA	55.4829	1.06046	0.332262	3.19163	0.0014147	0.00362109
DTWD2	195.678	-1.04849	0.135585	-7.73311	1.04946e-14	8.82076e-14
DTX1	117.963	1.48378	0.238027	6.23365	4.55691e-10	2.63121e-09
DTX3	498.847	0.73127	0.0948814	7.70721	1.28601e-14	1.07283e-13
DTYMK	843.439	-0.941237	0.114208	-8.24139	1.7022e-16	1.60712e-15
DUS2	280.229	-0.850048	0.155751	-5.45775	4.82216e-08	2.30102e-07
DUSP1	313.077	1.5859	0.113974	13.9146	5.16425e-44	1.53808e-42
DUSP10	358.818	1.15167	0.102036	11.2868	1.52408e-29	2.71005e-28
DUSP15	14.7877	1.49019	0.48416	3.07788	0.00208481	0.00515606
DUSP2	77.1301	0.883197	0.211236	4.18109	2.90117e-05	9.80783e-05
DUSP3	1016.73	-0.332753	0.0877857	-3.79051	0.000150339	0.000454131
DUSP4	6182.18	0.706312	0.0446437	15.8211	2.22644e-56	9.74751e-55
DUSP5	877.365	1.2856	0.0670958	19.1607	7.88492e-82	6.03718e-80
DUSP5P1	15.0608	2.13659	0.475432	4.494	6.98973e-06	2.57365e-05
DUSP6	3238.62	1.08469	0.0545471	19.8854	5.4446e-88	4.45342e-86
DUSP9	79.5517	-2.30786	0.279268	-8.26396	1.40917e-16	1.33724e-15
DUXAP9	827.132	0.352797	0.105199	3.35361	0.000797646	0.00213691
DVL1	1608.82	0.804343	0.125974	6.38499	1.71408e-10	1.02759e-09
DVL2	1142.34	0.9343	0.077726	12.0204	2.77533e-33	5.64727e-32
DVL3	998.083	0.578745	0.0946367	6.11544	9.62938e-10	5.37144e-09
DYM	571.398	-0.399114	0.091354	-4.36887	1.24891e-05	4.45283e-05
DYNC1H1	7235.34	-0.464626	0.108229	-4.29298	1.7629e-05	6.16226e-05
DYNC1I1	46.0145	-1.71133	0.403583	-4.24035	2.23171e-05	7.66358e-05
DYNC1LI1	1264.5	-0.657006	0.100121	-6.56214	5.30394e-11	3.33345e-10
DYNC2H1	959.322	-0.454333	0.131109	-3.4653	0.000529646	0.00146698
DYNLL2	1331.77	-0.184629	0.0558272	-3.30715	0.000942501	0.00248997
DYNLT3	1674.3	1.80664	0.0696599	25.9351	2.67635e-148	4.4877e-146
DYRK1B	190.714	0.619597	0.17496	3.54136	0.000398077	0.00112392
DYRK2	822.087	-0.637575	0.100073	-6.37111	1.8767e-10	1.11987e-09
DYSF	113.451	-2.35748	0.325025	-7.25322	4.06974e-13	2.99962e-12
DYX1C1	85.6123	-0.665706	0.231705	-2.87307	0.00406505	0.00950402
E2F1	803.391	-0.401631	0.0912639	-4.40076	1.0787e-05	3.8823e-05
E2F2	202.614	-1.04423	0.146086	-7.14802	8.80387e-13	6.30869e-12
E2F4	2950.31	0.168544	0.0485809	3.46934	0.000521736	0.00144698
E2F5	223.32	0.785334	0.129391	6.06948	1.28322e-09	7.07564e-09
E2F7	788.554	-1.07709	0.106302	-10.1324	3.9691e-24	5.6835e-23
E2F8	131.213	-1.23892	0.196852	-6.29366	3.1006e-10	1.81596e-09
EAF1	946.604	0.229364	0.0756733	3.03098	0.00243765	0.00595057
EAPP	400.597	0.39268	0.102518	3.83036	0.000127954	0.000391736
EARS2	1071.65	-0.559988	0.108865	-5.14388	2.69125e-07	1.18009e-06
EBAG9	191.448	-0.670439	0.139768	-4.79681	1.61209e-06	6.42538e-06
EBF3	649.207	0.886053	0.102748	8.62352	6.49294e-18	6.64268e-17
EBI3	58.4228	1.18876	0.221097	5.37666	7.58789e-08	3.55104e-07
EBNA1BP2	2763.46	-1.18041	0.0681711	-17.3155	3.59583e-67	2.10821e-65
EBP	927.42	-1.10642	0.100619	-10.9962	3.98643e-28	6.74515e-27
EBPL	521.792	-0.685905	0.124922	-5.49068	4.00388e-08	1.92923e-07
ECD	781.83	-0.230072	0.0740255	-3.10801	0.00188353	0.00469496
ECH1	1598	-0.334301	0.0873143	-3.8287	0.00012882	0.00039417
ECHDC1	824.442	-0.681429	0.0888942	-7.66562	1.77966e-14	1.47219e-13
ECHDC2	166.763	1.00311	0.173017	5.79774	6.72158e-09	3.48709e-08
ECHS1	1815.44	-0.70454	0.0788982	-8.92973	4.27041e-19	4.68014e-18
ECI2	508.581	-0.829305	0.0959332	-8.64461	5.39891e-18	5.54371e-17
ECM2	25.18	-2.36944	0.507329	-4.67042	3.00583e-06	1.16186e-05
ECSIT	787.536	-0.352308	0.106368	-3.31215	0.000925824	0.00244746
ECT2	1434.36	-0.913695	0.0957909	-9.53843	1.45005e-21	1.82268e-20
EDEM1	2162.59	0.937886	0.0906111	10.3507	4.15531e-25	6.3227e-24
EDEM3	1563.94	0.483097	0.113507	4.2561	2.08026e-05	7.18324e-05
EDIL3	88.4699	1.65768	0.313761	5.28326	1.26906e-07	5.77154e-07
EDNRA	39.7079	2.2628	0.407838	5.54828	2.88498e-08	1.41036e-07
EDNRB	493.561	2.90332	0.11077	26.2103	2.02764e-151	3.61696e-149
EDRF1	765.499	-0.40081	0.0874204	-4.58486	4.5429e-06	1.71492e-05
EEA1	1159.31	-1.01851	0.17303	-5.88631	3.94904e-09	2.08691e-08
EED	626.028	-0.613578	0.109563	-5.60025	2.14044e-08	1.06092e-07
EEF1A1	204108	0.581674	0.0656063	8.86612	7.57373e-19	8.15648e-18
EEF1A1P5	188.02	0.815513	0.180629	4.51484	6.3365e-06	2.34445e-05
EEF1A2	821.867	1.20746	0.112348	10.7475	6.09104e-27	9.91597e-26
EEF1AKMT1	82.4532	-1.07207	0.229938	-4.66245	3.12472e-06	1.20532e-05
EEF1B2	6102.71	0.659433	0.0868497	7.5928	3.13063e-14	2.53107e-13
EEF1E1	618.071	-0.524541	0.132142	-3.96952	7.20178e-05	0.000229668
EEF1G	28361.3	0.285404	0.0761855	3.74617	0.000179554	0.000535245
EEF2	40262.9	0.3142	0.0721627	4.35404	1.33649e-05	4.74593e-05
EEF2KMT	285.4	-0.579651	0.131732	-4.40022	1.08142e-05	3.89126e-05
EEFSEC	227.154	0.407549	0.129561	3.14561	0.00165742	0.00418109
EFCAB11	99.0207	-0.947727	0.223082	-4.24834	2.15358e-05	7.41502e-05
EFCAB13	53.2688	1.27922	0.324529	3.94176	8.08855e-05	0.00025547
EFCAB14	1022.2	0.484214	0.10563	4.58406	4.56028e-06	1.72106e-05
EFCAB2	69.6879	-0.831326	0.276456	-3.00708	0.00263771	0.00640723
EFCAB7	163.184	0.998339	0.166052	6.01221	1.83007e-09	9.96641e-09
EFEMP1	151.67	-3.85392	0.220026	-17.5157	1.08738e-68	6.60625e-67
EFEMP2	97.0695	1.93314	0.252818	7.64638	2.06716e-14	1.69746e-13
EFHD2	1665.53	-0.949772	0.0933044	-10.1793	2.45357e-24	3.54667e-23
EFL1	760.665	0.4916	0.127079	3.86846	0.000109526	0.000338343
EFNA1	410.453	1.66047	0.126698	13.1058	3.05226e-39	7.86179e-38
EFNA3	75.7977	1.39974	0.239649	5.8408	5.19502e-09	2.71709e-08
EFNA4	139.621	0.465313	0.158859	2.92909	0.0033996	0.00806972
EFNA5	188.193	-1.03863	0.302158	-3.43736	0.000587419	0.00161288
EFNB2	587.713	0.267035	0.0764295	3.49387	0.000476068	0.00132824
EFNB3	117.984	1.26963	0.173157	7.33224	2.26331e-13	1.71183e-12
EFTUD2	3665.81	-0.753913	0.0733893	-10.2728	9.34577e-25	1.38681e-23
EGFLAM	67.8565	-1.51512	0.252869	-5.99172	2.07637e-09	1.12566e-08
EGFR	729.903	-0.566393	0.127968	-4.42604	9.59771e-06	3.48041e-05
EGLN1	1154.13	0.593342	0.111444	5.32414	1.01434e-07	4.66882e-07
EGLN2	1000.45	0.449104	0.100376	4.4742	7.66962e-06	2.81225e-05
EGLN3	8.29904	-4.57463	1.26886	-3.60532	0.000311774	0.000895941
EGR1	662.446	0.829108	0.0838685	9.88582	4.79656e-23	6.44978e-22
EGR2	75.5502	4.84883	0.284348	17.0525	3.3518e-65	1.85489e-63
EGR3	240.833	2.23857	0.132221	16.9305	2.68129e-64	1.44102e-62
EHBP1	1301.96	0.45789	0.0918414	4.98566	6.17494e-07	2.59178e-06
EHBP1L1	2847.74	0.892329	0.115817	7.70467	1.31183e-14	1.09274e-13
EHD1	1207.74	-0.352593	0.0932573	-3.78086	0.00015629	0.000470327
EHD2	1200	-1.02044	0.10516	-9.70362	2.90979e-22	3.77059e-21
EHD3	988.921	-0.48352	0.0899499	-5.37543	7.63985e-08	3.57436e-07
EHD4	1444.81	-1.08117	0.0700225	-15.4404	8.75846e-54	3.56461e-52
EHF	17.1989	2.49276	0.450592	5.53219	3.16251e-08	1.53796e-07
EHMT1	997.894	0.498574	0.158044	3.15466	0.00160687	0.00406394
EI24	3013.58	-0.751397	0.0569997	-13.1825	1.10716e-39	2.89172e-38
EID1	4007.06	0.192776	0.0573163	3.36338	0.000769955	0.00206834
EIF1AX	3078.16	-0.785867	0.0678596	-11.5808	5.15798e-31	9.76173e-30
EIF1AXP1	67.4149	-0.899108	0.311046	-2.8906	0.00384511	0.00901997
EIF2AK2	1756.39	-0.988765	0.111345	-8.88021	6.6732e-19	7.20516e-18
EIF2AK4	1832.32	-0.317745	0.0502347	-6.32521	2.52894e-10	1.49419e-09
EIF2B1	2035.89	-0.435507	0.0546686	-7.96631	1.6348e-15	1.44275e-14
EIF2B2	965.968	-0.495413	0.067525	-7.33674	2.1886e-13	1.65756e-12
EIF2B3	527.526	-1.13406	0.112836	-10.0505	9.13907e-24	1.29429e-22
EIF2S1	1951.68	-0.760902	0.0766933	-9.92136	3.36153e-23	4.59218e-22
EIF2S2	3805.08	-1.00745	0.0749423	-13.443	3.38339e-41	9.31572e-40
EIF3B	5121.82	-0.795896	0.0544758	-14.6101	2.42257e-48	8.42774e-47
EIF3C	12154.5	-0.288232	0.0661271	-4.35876	1.30801e-05	4.65268e-05
EIF3F	2175.06	-0.384159	0.0865631	-4.43791	9.08356e-06	3.30325e-05
EIF3I	8209.4	-0.614311	0.055231	-11.1226	9.74119e-29	1.67873e-27
EIF3J	1972	-0.746578	0.0724904	-10.299	7.12055e-25	1.0632e-23
EIF3K	3262.01	-0.391089	0.0977087	-4.0026	6.26491e-05	0.000201825
EIF3M	4932.39	-0.376516	0.067797	-5.55358	2.79879e-08	1.37022e-07
EIF4A1	25898	-0.430564	0.0428855	-10.0399	1.01827e-23	1.43602e-22
EIF4A2	3428.97	1.02896	0.0727157	14.1504	1.85632e-45	5.85091e-44
EIF4A3	1422.75	-0.750542	0.0684056	-10.9719	5.21478e-28	8.77925e-27
EIF4E	1263.97	-0.295304	0.0792782	-3.7249	0.00019539	0.000578953
EIF4E2	1107.45	-0.328698	0.0862674	-3.81022	0.000138844	0.000422069
EIF4EBP1	1570.85	-0.668461	0.100987	-6.61928	3.60942e-11	2.30563e-10
EIF4G1	8024.2	-0.85332	0.0743749	-11.4732	1.7983e-30	3.31727e-29
EIF4G2	10658	-0.471931	0.0405072	-11.6506	2.27972e-31	4.37372e-30
EIF4H	7645.76	-0.500312	0.038657	-12.9423	2.59622e-38	6.34598e-37
EIF5	3503.39	-0.294358	0.0631926	-4.65811	3.19119e-06	1.2287e-05
EIF5A	15723.1	-0.930301	0.0580869	-16.0157	9.93206e-58	4.56276e-56
EIF5B	2270.65	-0.574163	0.094574	-6.07105	1.27079e-09	7.00942e-09
EIF6	5637.57	-0.263685	0.0550172	-4.79278	1.6449e-06	6.54679e-06
ELAC2	2163.88	-0.836943	0.0844199	-9.91405	3.61685e-23	4.92268e-22
ELAVL1	2074.59	-0.569696	0.057661	-9.88009	5.07879e-23	6.8129e-22
ELF1	591.252	0.330883	0.100374	3.29651	0.000978956	0.00257897
ELF2	407.754	0.303891	0.0977193	3.10983	0.00187192	0.00466811
ELF4	327.204	-0.821603	0.123238	-6.66681	2.61415e-11	1.69178e-10
ELFN2	71.0661	-1.8514	0.372103	-4.97549	6.5082e-07	2.72415e-06
ELK1	1245.07	0.428704	0.0812959	5.27338	1.33934e-07	6.06809e-07
ELL2	797.919	-0.494299	0.139592	-3.54104	0.000398558	0.00112509
ELMO3	75.9611	0.975311	0.227581	4.28555	1.82289e-05	6.3534e-05
ELMOD1	50.0203	2.44562	0.275749	8.86902	7.37931e-19	7.9522e-18
ELMOD2	250.399	0.682202	0.175449	3.88833	0.000100936	0.00031389
ELMOD3	169.153	0.696565	0.212003	3.28564	0.00101752	0.00267343
ELOF1	1680.15	-0.442022	0.0714494	-6.1865	6.15145e-10	3.50246e-09
ELOVL1	1572.07	-0.28258	0.0606344	-4.66039	3.15605e-06	1.21657e-05
ELOVL2	23.4478	-1.77917	0.560887	-3.17207	0.00151357	0.0038485
ELOVL4	272.221	0.545984	0.111883	4.87995	1.06113e-06	4.31868e-06
ELOVL5	1599.4	-0.319072	0.0590315	-5.40511	6.47695e-08	3.05243e-07
ELOVL6	926.339	-0.400044	0.118845	-3.3661	0.00076239	0.00205032
ELP2	1725.56	0.610206	0.0841672	7.24992	4.1701e-13	3.0682e-12
ELP3	595.176	-0.401526	0.0967462	-4.15031	3.32029e-05	0.000111305
ELP4	211.123	-0.558042	0.122731	-4.54685	5.44536e-06	2.03494e-05
ELP5	1126.41	-0.344081	0.0920669	-3.73729	0.000186014	0.000552637
ELP6	855.626	-0.38079	0.0906139	-4.20233	2.64179e-05	8.97257e-05
EMC10	608.197	0.492258	0.113065	4.35375	1.33826e-05	4.75122e-05
EMC3-AS1	57.83	-0.99527	0.308724	-3.22382	0.00126495	0.00327224
EMC4	1349.49	-0.353709	0.072801	-4.85857	1.18238e-06	4.77508e-06
EMC8	667.442	-0.544138	0.120421	-4.51864	6.22383e-06	2.30531e-05
EMD	699.799	-0.43378	0.0913895	-4.7465	2.06971e-06	8.14667e-06
EME2	358.112	0.677214	0.181975	3.72147	0.000198069	0.000586375
EMID1	6.45273	4.14615	1.28285	3.23199	0.00122931	0.00318693
EMILIN1	1250	0.604411	0.107567	5.6189	1.92178e-08	9.56499e-08
EMILIN2	276.749	0.713706	0.135704	5.25929	1.44613e-07	6.52386e-07
EML2	719.808	0.614649	0.106016	5.79769	6.72338e-09	3.48709e-08
EML3	1030.78	0.723671	0.0877314	8.24871	1.60108e-16	1.51506e-15
EML4	940.185	-0.847496	0.0813507	-10.4178	2.05643e-25	3.1635e-24
EMP1	4820.98	0.302073	0.0940984	3.21018	0.0013265	0.00341776
EMP2	1407.25	-0.535342	0.071053	-7.5344	4.90601e-14	3.91547e-13
EMP3	1752.22	0.386067	0.0883647	4.36901	1.2481e-05	4.45158e-05
EN1	31.7097	1.4261	0.336902	4.23299	2.30609e-05	7.90444e-05
EN2	224.641	1.89395	0.115194	16.4413	9.68004e-61	4.80222e-59
ENAH	3183.07	-0.94353	0.105531	-8.94081	3.86314e-19	4.25047e-18
ENDOD1	762.852	1.31959	0.0726106	18.1735	8.36364e-74	5.58731e-72
ENG	1380.33	-1.33807	0.0907339	-14.7472	3.20913e-49	1.15226e-47
ENGASE	312.334	1.53685	0.172102	8.92984	4.26643e-19	4.67884e-18
ENHO	7.48787	-2.52941	0.783279	-3.22926	0.00124109	0.00321498
ENO1	48800.2	-0.677661	0.0626322	-10.8197	2.77683e-27	4.57386e-26
ENO2	1295.24	1.80046	0.0672012	26.7921	3.99794e-158	7.4486e-156
ENO3	122.431	1.00126	0.178918	5.59618	2.19128e-08	1.08484e-07
ENOPH1	722.791	-0.44696	0.0719841	-6.20915	5.32733e-10	3.05293e-09
ENPEP	18.0595	2.2428	0.650125	3.4498	0.000561011	0.00154604
ENPP1	88.6027	-1.14643	0.246315	-4.6543	3.2509e-06	1.24968e-05
ENPP2	46.963	2.50538	0.273864	9.14829	5.78437e-20	6.62063e-19
ENTPD4	690.852	0.683712	0.128813	5.30779	1.10959e-07	5.08213e-07
ENTPD6	1507.8	0.510126	0.0637684	7.99967	1.24758e-15	1.11214e-14
ENY2	1240.81	-0.400921	0.106097	-3.77881	0.000157578	0.000473694
EOGT	387.048	0.56762	0.123545	4.59446	4.3388e-06	1.64154e-05
EP400NL	236.541	-0.407	0.1191	-3.41729	0.000632471	0.00172471
EPB41	754.249	-0.601816	0.142357	-4.22753	2.36273e-05	8.08369e-05
EPB41L1	756.932	-0.750521	0.130509	-5.75073	8.88584e-09	4.56346e-08
EPB41L2	1415.87	-0.769243	0.0855883	-8.98771	2.52442e-19	2.79957e-18
EPC1	302.642	0.41309	0.132158	3.12572	0.0017737	0.00444632
EPHA2	6336.14	-1.89719	0.0794796	-23.8702	6.25565e-126	8.45926e-124
EPHA3	1540.01	1.54415	0.102109	15.1225	1.15008e-51	4.43324e-50
EPHA4	197.4	-0.859855	0.177976	-4.83129	1.3565e-06	5.44808e-06
EPHB1	98.9554	-2.03489	0.27396	-7.42769	1.10507e-13	8.56638e-13
EPHB6	10.6403	3.28708	0.735754	4.46764	7.90874e-06	2.89613e-05
EPHX1	419.065	-0.487497	0.100242	-4.86319	1.15509e-06	4.67163e-06
EPHX2	16.9961	-1.37897	0.474285	-2.90746	0.00364372	0.00859566
EPM2AIP1	541.603	1.04972	0.222071	4.72695	2.27914e-06	8.93954e-06
EPN2	450.46	1.03441	0.1285	8.0499	8.28585e-16	7.46974e-15
EPN3	3.80893	3.13868	0.928624	3.37992	0.000725057	0.0019614
EPOR	169.967	0.732422	0.163337	4.48411	7.32189e-06	2.68945e-05
EPRS	5566.77	-1.11776	0.0835942	-13.3712	8.90455e-41	2.38898e-39
EPS15	1107.47	-0.428115	0.0947281	-4.51941	6.20127e-06	2.29796e-05
EPS15L1	806.405	-0.365961	0.085994	-4.25566	2.08432e-05	7.19281e-05
EPS8	1975.65	-1.31418	0.0829416	-15.8446	1.53167e-56	6.77652e-55
EPS8L2	264.826	-1.27095	0.159915	-7.94767	1.90052e-15	1.67285e-14
EPT1	1717.71	-0.535976	0.114731	-4.67158	2.98898e-06	1.15588e-05
ERAL1	1112.04	-0.46629	0.0756558	-6.16331	7.1241e-10	4.02755e-09
ERAP1	1537.11	0.95296	0.122348	7.78895	6.75671e-15	5.74526e-14
ERBB3	4903.16	0.998958	0.0587405	17.0063	7.37794e-65	4.02975e-63
ERBIN	2205.89	-0.489707	0.0898962	-5.44747	5.10899e-08	2.43374e-07
ERCC1	2404.8	0.341722	0.0919409	3.71675	0.000201799	0.000596678
ERCC2	696.88	-1.07309	0.127241	-8.43356	3.35302e-17	3.30337e-16
ERCC6	436.204	-1.04781	0.145198	-7.21645	5.33632e-13	3.87692e-12
ERCC6L	416.075	-1.41978	0.0983187	-14.4406	2.8736e-47	9.6756e-46
ERGIC3	3078.93	0.635748	0.0703409	9.0381	1.59414e-19	1.78204e-18
ERH	2390.95	-0.629747	0.0781097	-8.06235	7.48429e-16	6.76532e-15
ERI1	420.938	-0.638476	0.123496	-5.17	2.34093e-07	1.03107e-06
ERI3	1070.61	-0.497024	0.0910582	-5.45831	4.80681e-08	2.29435e-07
ERMAP	151.613	0.780038	0.161949	4.81657	1.46045e-06	5.84737e-06
ERN1	157.789	1.36057	0.203634	6.68144	2.36605e-11	1.53662e-10
ERO1A	1223.28	-0.32297	0.0902172	-3.57992	0.000343702	0.000979967
ERO1B	670.861	1.30193	0.114915	11.3296	9.36744e-30	1.68173e-28
ERP44	866.548	0.433238	0.0656778	6.59642	4.21213e-11	2.67635e-10
ERRFI1	3970.36	0.246091	0.0443221	5.55233	2.81882e-08	1.37963e-07
ERVK3-1	979.594	-0.416641	0.0981709	-4.24404	2.19534e-05	7.54487e-05
ERVMER34-1	94.5122	-0.725583	0.216066	-3.35815	0.000784649	0.00210411
ESCO1	441.968	0.457949	0.12496	3.66476	0.000247572	0.000721585
ESCO2	383.672	-0.67925	0.209234	-3.24636	0.00116891	0.00303882
ESD	1630.11	-0.369584	0.0759494	-4.86619	1.13772e-06	4.60469e-06
ESF1	703.829	-0.68907	0.0804523	-8.56495	1.08126e-17	1.0922e-16
ESM1	713.786	2.19283	0.0751271	29.1882	2.73523e-187	6.84542e-185
ESPL1	1328.14	-0.518086	0.120476	-4.30033	1.70543e-05	5.96758e-05
ESPN	90.0792	1.23561	0.354493	3.48557	0.000491091	0.00136697
ESPNP	32.1366	1.22803	0.40483	3.03346	0.00241771	0.00590533
ESRRA	957.817	0.51666	0.0986713	5.23617	1.63943e-07	7.35813e-07
[truncated: 5,202 more rows]

## Sheet: 451lu_Rac1KD
	baseMean	log2FoldChange	lfcSE	stat	pvalue	padj
A2M	255.255	1.34645	0.281761	4.77869	1.76439e-06	1.01808e-05
A4GALT	174.354	0.886426	0.157118	5.64178	1.68304e-08	1.28805e-07
AACS	860.516	-0.428126	0.0685231	-6.24791	4.15984e-10	3.86439e-09
AADACP1	20.8668	1.48448	0.460322	3.22486	0.00126033	0.00418561
AADAT	312.623	-0.597297	0.125204	-4.77057	1.83702e-06	1.05817e-05
AAK1	735.841	-0.472296	0.135149	-3.49463	0.000474722	0.00172484
AARS	4754.38	-1.2031	0.0544311	-22.1031	2.95133e-108	8.9978e-106
AARSD1	496.462	-0.437402	0.108198	-4.04261	5.28602e-05	0.000233806
AASS	342.928	-0.758495	0.110889	-6.84014	7.91181e-12	8.93971e-11
AATF	1829.62	-0.516176	0.071023	-7.26773	3.65589e-13	4.74107e-12
ABCA2	965.685	1.08381	0.116016	9.34194	9.45806e-21	2.19051e-19
ABCA3	47.1097	2.08314	0.295951	7.03878	1.93924e-12	2.3512e-11
ABCA6	31.3019	2.49422	0.424004	5.88254	4.04018e-09	3.34877e-08
ABCA8	27.8836	1.992	0.434283	4.58687	4.49943e-06	2.43927e-05
ABCB10	835.63	-0.414484	0.0858159	-4.82992	1.36585e-06	7.99391e-06
ABCB8	499.475	-0.455882	0.108382	-4.20625	2.59647e-05	0.000121852
ABCB9	561.817	1.18915	0.0995683	11.9431	7.05516e-33	3.33242e-31
ABCC10	317.362	0.606135	0.177432	3.41616	0.000635115	0.00224249
ABCC2	797.427	-0.915864	0.123835	-7.39582	1.40537e-13	1.90042e-12
ABCC4	760.813	-0.518241	0.0763807	-6.78497	1.16109e-11	1.29277e-10
ABCD1	356.621	-0.830989	0.128106	-6.48674	8.7713e-11	8.84408e-10
ABCD3	689.855	-0.42039	0.0869685	-4.83382	1.33937e-06	7.8499e-06
ABCD4	441.529	0.701423	0.104236	6.72917	1.7063e-11	1.86392e-10
ABCE1	2608.96	-0.769638	0.0667856	-11.524	9.98646e-31	4.39509e-29
ABCF1	2125.48	-0.224597	0.055411	-4.0533	5.05011e-05	0.0002242
ABCF2	1974.97	-0.500738	0.101181	-4.94894	7.46184e-07	4.57813e-06
ABCG2	153.953	-1.86597	0.206805	-9.02285	1.83259e-19	3.84592e-18
ABHD13	523.361	0.414523	0.0972118	4.26412	2.00694e-05	9.67023e-05
ABHD14A	201	0.748644	0.143113	5.23113	1.68475e-07	1.14234e-06
ABHD14B	1469.33	-0.558649	0.0654584	-8.53441	1.40868e-17	2.59283e-16
ABHD17C	1806.01	1.43743	0.0845625	16.9984	8.43826e-65	1.01066e-62
ABHD4	228.252	-0.455774	0.147018	-3.10012	0.00193439	0.00617592
ABHD8	266.262	0.923483	0.130661	7.06778	1.57427e-12	1.92964e-11
ABI2	996.021	-0.649681	0.118076	-5.50224	3.74996e-08	2.78104e-07
ABI3	10.1483	-3.5269	0.866672	-4.06947	4.71192e-05	0.000210467
ABI3BP	37.2265	-1.24454	0.268975	-4.62699	3.7102e-06	2.04579e-05
ABR	3088.97	0.877656	0.0845867	10.3758	3.19454e-25	1.00588e-23
ABRACL	378.744	-0.404962	0.119035	-3.40203	0.000668867	0.00234979
ABTB1	467.992	1.35977	0.14136	9.61917	6.63618e-22	1.69627e-20
ABTB2	420.064	0.483749	0.101365	4.77234	1.82097e-06	1.04928e-05
AC004057.1	1627.97	-0.477249	0.121579	-3.92543	8.65744e-05	0.000367421
AC004076.7	6.28699	6.74899	1.52487	4.42594	9.60226e-06	4.88948e-05
AC007906.1	3.85397	5.71983	1.82619	3.13212	0.00173549	0.00558875
AC008132.13	4.81185	4.02788	1.31222	3.0695	0.00214415	0.00676192
AC009237.8	159.791	0.510692	0.149754	3.41021	0.000649133	0.00228573
AC009299.4	98.1448	-0.679897	0.181777	-3.74028	0.000183815	0.000728654
AC010091.1	34.119	2.8053	0.583263	4.80966	1.51185e-06	8.80233e-06
AC012314.11	1432.94	0.582291	0.101313	5.74743	9.06107e-09	7.16679e-08
AC012314.12	1432.94	0.582291	0.101313	5.74743	9.06107e-09	7.16679e-08
AC012314.14	1432.94	0.582291	0.101313	5.74743	9.06107e-09	7.16679e-08
AC012314.2	1432.94	0.582291	0.101313	5.74743	9.06107e-09	7.16679e-08
AC012314.4	1432.94	0.582291	0.101313	5.74743	9.06107e-09	7.16679e-08
AC012314.5	1432.94	0.582291	0.101313	5.74743	9.06107e-09	7.16679e-08
AC012512.1	187.872	0.761547	0.134101	5.67889	1.35573e-08	1.05148e-07
AC025335.1	82.1179	0.888399	0.182723	4.86201	1.16202e-06	6.87534e-06
AC027612.6	363.465	-0.439481	0.108821	-4.03856	5.37802e-05	0.000237625
AC083899.3	39.5308	-1.36009	0.288362	-4.71661	2.39803e-06	1.36121e-05
AC093616.4	35.034	-2.87212	0.412852	-6.95677	3.48161e-12	4.11995e-11
AC104057.1	25.8053	1.75304	0.373243	4.69679	2.64276e-06	1.48704e-05
AC108463.2	7.77602	-2.18546	0.699653	-3.12363	0.00178632	0.00573814
AC136616.1	43.8764	1.24771	0.373513	3.34048	0.000836351	0.00287907
AC241585.1	100.587	1.89279	0.272557	6.94456	3.79639e-12	4.47665e-11
AC245100.1	77.1717	1.20508	0.259861	4.63739	3.52831e-06	1.95063e-05
ACAA2	479.939	-0.365252	0.0971314	-3.7604	0.000169644	0.000677768
ACACA	2128.52	-1.11714	0.103336	-10.8107	3.0636e-27	1.09299e-25
ACAD10	403.03	0.682329	0.109151	6.25125	4.07179e-10	3.78679e-09
ACADM	680.92	-0.357355	0.0965083	-3.70284	0.000213197	0.000835059
ACADVL	6605.4	1.06044	0.0769939	13.773	3.70644e-43	2.65596e-41
ACAN	103.952	2.9429	0.46748	6.29525	3.06901e-10	2.9173e-09
ACAP1	36.8327	2.09816	0.424961	4.93732	7.92048e-07	4.82772e-06
ACAP3	560.572	0.536587	0.127332	4.21407	2.50813e-05	0.00011807
ACAT1	1069.62	-0.420591	0.0925195	-4.54597	5.46828e-06	2.90809e-05
ACAT2	836.536	-1.19987	0.0958411	-12.5194	5.85012e-36	3.15417e-34
ACBD4	99.874	1.02308	0.189342	5.40336	6.54044e-08	4.71902e-07
ACBD7	54.4123	-1.07747	0.266082	-4.0494	5.13486e-05	0.000227781
ACCS	154.533	1.00243	0.178404	5.61889	1.92185e-08	1.45883e-07
ACE	8.79276	-2.02403	0.576618	-3.51017	0.000447813	0.00163522
ACER2	39.4387	1.12741	0.270128	4.1736	2.99826e-05	0.000138957
ACER3	439.006	-0.826634	0.162135	-5.09843	3.42474e-07	2.2121e-06
ACLY	6272.72	-0.453991	0.0730486	-6.21492	5.13515e-10	4.73111e-09
ACO1	904.267	0.36084	0.0580618	6.21475	5.14071e-10	4.73364e-09
ACOT7	2979.31	-0.270682	0.0732037	-3.69766	0.000217597	0.000851101
ACOT8	449.661	0.430829	0.0973558	4.42531	9.63061e-06	4.90094e-05
ACOT9	835.169	-0.65891	0.0768559	-8.57333	1.00539e-17	1.86693e-16
ACP1	1292.88	-0.39237	0.0911518	-4.30458	1.67305e-05	8.19803e-05
ACP2	612.162	0.32898	0.0830858	3.95952	7.50995e-05	0.000322393
ACPP	260.934	3.11273	0.246475	12.629	1.46186e-36	8.22569e-35
ACSS1	238.066	-0.632596	0.155767	-4.06118	4.88258e-05	0.000217453
ACSS3	154.187	0.567433	0.163313	3.4745	0.0005118	0.00184397
ACTA2	136.123	1.22763	0.14518	8.45591	2.76923e-17	4.96626e-16
ACTB	38828.5	-1.08847	0.0709655	-15.3381	4.2565e-53	4.05529e-51
ACTG1	36154.5	-0.578403	0.0876754	-6.5971	4.19275e-11	4.35049e-10
ACTL6A	950.383	-0.321698	0.0934593	-3.44211	0.000577188	0.00205702
ACTN4	16225	-0.286356	0.096067	-2.9808	0.00287498	0.00880022
ACTR1A	2473.06	-0.430477	0.0637194	-6.75582	1.4203e-11	1.56476e-10
ACTR3	2416.26	-0.467245	0.0556229	-8.40022	4.45636e-17	7.84094e-16
ACTR3B	266.458	0.575814	0.122505	4.70033	2.59744e-06	1.46203e-05
ACVR1	307.289	0.365919	0.109268	3.34881	0.000811603	0.00280193
ACVR1C	7.02263	3.06993	1.02477	2.99573	0.00273788	0.00842671
ACYP2	68.0076	1.47505	0.221169	6.66934	2.56965e-11	2.75146e-10
ADAM10	2035.01	-0.284538	0.0835393	-3.40604	0.000659124	0.00231848
ADAM23	487.874	0.633627	0.116738	5.42778	5.70585e-08	4.1454e-07
ADAM9	2265.34	-1.3345	0.0678046	-19.6816	3.10215e-86	6.11963e-84
ADAMTS1	424.133	1.35112	0.205601	6.57154	4.9796e-11	5.11943e-10
ADAMTS12	1022.73	-1.48687	0.139515	-10.6574	1.61004e-26	5.4761e-25
ADAMTS13	32.8052	1.77895	0.346822	5.1293	2.90826e-07	1.89898e-06
ADAMTS16	55.9852	-1.39821	0.397697	-3.51578	0.000438469	0.00160424
ADAMTS18	9.72294	3.34556	0.831921	4.02149	5.7831e-05	0.000253866
ADAMTS20	30.4666	0.957966	0.302686	3.16489	0.00155143	0.00505036
ADAMTS3	161.359	0.727492	0.160758	4.52539	6.02829e-06	3.17969e-05
ADAMTS9	134.35	1.92266	0.225643	8.5208	1.58454e-17	2.90695e-16
ADAMTSL1	199.95	-0.864895	0.18057	-4.78981	1.66938e-06	9.66583e-06
ADAMTSL4	333.883	0.955012	0.11567	8.25633	1.50215e-16	2.5494e-15
ADAT1	905.781	0.44775	0.0792051	5.65304	1.5763e-08	1.20968e-07
ADAT2	114.629	0.637524	0.179696	3.54778	0.000388486	0.00143763
ADCK2	514.04	0.3204	0.104122	3.07715	0.00208991	0.00662068
ADCK5	85.2305	0.744698	0.194163	3.83543	0.000125345	0.000516918
ADCY10P1	27.2772	1.2143	0.382613	3.17371	0.00150503	0.00492226
ADCY6	1260.99	0.766131	0.116447	6.5792	4.72971e-11	4.88349e-10
ADCY7	594.946	-0.527252	0.177373	-2.97255	0.00295334	0.00901214
ADD2	663.742	-0.563671	0.123286	-4.57208	4.82907e-06	2.60115e-05
ADD3	1980.56	0.68344	0.134744	5.07213	3.93389e-07	2.5254e-06
ADGRB2	228.291	-0.621334	0.12415	-5.0047	5.59494e-07	3.50452e-06
ADGRF1	292.007	-1.83016	0.170288	-10.7475	6.09028e-27	2.14542e-25
ADGRF4	8.83063	2.19239	0.574588	3.81558	0.000135862	0.000556864
ADGRG5	42.2118	-1.14747	0.313957	-3.65488	0.000257306	0.000990249
ADGRL1	778.263	0.773504	0.135813	5.69537	1.23104e-08	9.60987e-08
ADGRL3	84.2378	1.52284	0.258396	5.89345	3.78211e-09	3.15512e-08
ADGRV1	206.494	-1.61004	0.216323	-7.44276	9.86003e-14	1.35186e-12
ADH5	2221.1	-0.309586	0.0576305	-5.37191	7.79073e-08	5.54714e-07
ADI1	1605.88	-0.86127	0.0765037	-11.2579	2.11762e-29	8.74586e-28
ADIPOR1	2872.65	0.177036	0.0540451	3.27571	0.00105396	0.00354805
ADIPOR2	2092.84	-0.318472	0.0548483	-5.80642	6.3824e-09	5.15263e-08
ADM2	54.6217	-1.02882	0.238886	-4.30673	1.65687e-05	8.133e-05
ADO	659.921	0.461687	0.073465	6.28445	3.29012e-10	3.11336e-09
ADORA1	177.692	-1.24328	0.140796	-8.83036	1.04343e-18	2.08288e-17
ADPGK	1167.21	0.246338	0.0811771	3.03457	0.00240875	0.00750742
ADPRM	161.026	0.528632	0.137916	3.833	0.000126592	0.000521932
ADSL	2045.79	-0.396456	0.0690812	-5.73899	9.52412e-09	7.51886e-08
AEN	2136.42	-0.285584	0.0571792	-4.99455	5.8973e-07	3.68016e-06
AFF3	64.4543	1.40901	0.470338	2.99573	0.00273787	0.00842671
AFG3L2	1386.47	-0.32687	0.0803992	-4.06559	4.79116e-05	0.000213836
AGBL5	661.45	-0.338747	0.079439	-4.26424	2.00582e-05	9.6676e-05
AGFG1	920.068	-0.268436	0.0852701	-3.14807	0.00164354	0.00532128
AGFG2	282.329	-0.631081	0.117262	-5.38182	7.37379e-08	5.27265e-07
AGGF1P1	10.7297	2.52604	0.520663	4.85157	1.22485e-06	7.20895e-06
AGGF1P2	20.1988	3.75874	0.498875	7.53443	4.90456e-14	6.85902e-13
AGO2	1499.28	-0.784013	0.125127	-6.26574	3.71055e-10	3.47589e-09
AGO3	529.162	-0.550488	0.133066	-4.13697	3.51927e-05	0.000161295
AGO4	250.149	0.83453	0.257961	3.2351	0.00121598	0.00404957
AGPS	1718.26	-0.309135	0.0861431	-3.58861	0.00033244	0.00125041
AHCTF1	3056.01	-0.713868	0.0891226	-8.00996	1.14747e-15	1.83771e-14
AHCYL1	2420.07	-0.615836	0.0570092	-10.8024	3.35326e-27	1.19126e-25
AHCYL2	337.569	0.483577	0.142997	3.38174	0.000720294	0.00251466
AHDC1	527.24	-0.501038	0.122976	-4.07428	4.61566e-05	0.000206608
AHNAK2	1001.11	1.61823	0.106168	15.2422	1.85435e-52	1.71788e-50
AHR	1838.9	0.626926	0.136407	4.59601	4.30665e-06	2.34156e-05
AHRR	460.622	1.09944	0.13037	8.43321	3.36319e-17	5.99298e-16
AHSA1	2329.76	-0.292262	0.086969	-3.36053	0.000777931	0.00269734
AHSA2	340.255	0.548649	0.173854	3.1558	0.00160059	0.00519555
AIFM1	1063.14	-0.644609	0.0782474	-8.23809	1.74978e-16	2.95174e-15
AIFM2	442.584	-0.51761	0.0913567	-5.66581	1.46329e-08	1.12863e-07
AIM1	834.631	-1.15802	0.132753	-8.72309	2.70716e-18	5.20569e-17
AIM2	111.619	1.64494	0.196934	8.35276	6.66873e-17	1.15877e-15
AIMP2	682.557	-0.519014	0.0754795	-6.87622	6.146e-12	7.05864e-11
AJUBA	1119.86	-1.38772	0.101374	-13.6891	1.17977e-42	8.20843e-41
AK2	4498.47	-0.305333	0.0505071	-6.04536	1.49079e-09	1.29925e-08
AK4	1118.18	-0.311431	0.0758459	-4.10611	4.02378e-05	0.000182107
AK5	52.2533	-1.80798	0.235463	-7.6784	1.6109e-14	2.35088e-13
AKAP1	1271.86	-0.350753	0.074981	-4.67789	2.89842e-06	1.62219e-05
AKAP12	7618.13	-0.535156	0.0784233	-6.82394	8.85753e-12	9.97469e-11
AKAP6	88.8554	-1.8469	0.398843	-4.63063	3.64546e-06	2.01142e-05
AKR1C1	100.797	0.962426	0.179049	5.37522	7.64889e-08	5.45077e-07
AKR1C3	386.062	0.47691	0.113483	4.20249	2.64001e-05	0.000123618
AKR7A2	876.706	-0.364072	0.0846462	-4.30111	1.69946e-05	8.31288e-05
AL109923.1	363.8	-0.603318	0.176502	-3.41819	0.000630383	0.00222907
AL354822.1	68.0044	1.00468	0.219828	4.57031	4.87015e-06	2.62159e-05
AL589743.1	357.276	1.54764	0.111898	13.8307	1.66289e-43	1.21761e-41
ALAD	741.636	0.543576	0.0826407	6.57758	4.78174e-11	4.93113e-10
ALAS1	1114.54	-0.206464	0.066305	-3.11385	0.00184662	0.00591936
ALDH18A1	2132.92	-0.373616	0.0503493	-7.42048	1.16699e-13	1.5909e-12
ALDH1B1	542.493	-0.638681	0.0961767	-6.6407	3.12193e-11	3.2841e-10
ALDH1L2	401.607	-2.13376	0.229731	-9.28809	1.57083e-20	3.57876e-19
ALDH2	416.213	-0.98728	0.124252	-7.94577	1.92981e-15	3.02704e-14
ALDH7A1	1301.42	-0.370193	0.0596361	-6.20754	5.3821e-10	4.93963e-09
ALDH9A1	1407.06	-0.548758	0.0680612	-8.06272	7.46129e-16	1.20764e-14
ALDOA	18813.6	-0.425723	0.0778226	-5.47043	4.48955e-08	3.30179e-07
ALDOC	655.398	1.02536	0.0784382	13.0722	4.74788e-39	2.94861e-37
ALG10	157.517	-0.541106	0.170666	-3.17056	0.00152146	0.00496921
ALK	36.1733	2.75931	0.810004	3.40654	0.000657922	0.00231474
ALKBH3	329.911	-0.514371	0.126893	-4.05359	5.04382e-05	0.00022398
ALPK1	238.331	0.578589	0.154617	3.74209	0.000182498	0.000724231
ALPK2	121.368	-3.8304	0.303692	-12.6128	1.79513e-36	9.93424e-35
ALPL	5.03739	-4.52653	1.36727	-3.31062	0.000930884	0.00317451
ALPP	108.625	-5.24916	0.35251	-14.8908	3.78166e-50	3.23525e-48
ALYREF	1522.26	-0.547856	0.0943736	-5.80518	6.42959e-09	5.18823e-08
AMACR	831.978	0.732859	0.0825138	8.88165	6.5876e-19	1.32925e-17
AMD1	2306.63	-0.397722	0.0641213	-6.20266	5.55178e-10	5.087e-09
AMIGO1	181.957	0.84167	0.130061	6.47136	9.71265e-11	9.74053e-10
AMMECR1L	742.344	0.326903	0.0664101	4.92248	8.54526e-07	5.17575e-06
AMOT	447.048	-0.852486	0.195563	-4.35913	1.30579e-05	6.50106e-05
AMPD3	46.9642	1.36199	0.33158	4.10758	3.99834e-05	0.000181054
AMY2B	13.126	1.51918	0.469248	3.23748	0.0012059	0.00401679
ANAPC1	1226.26	-0.6162	0.115048	-5.35604	8.50654e-08	6.02609e-07
ANAPC15	525.829	-0.785305	0.131342	-5.97909	2.24389e-09	1.91479e-08
ANAPC4	472.842	-0.353213	0.116834	-3.0232	0.00250117	0.00776228
ANAPC7	1120.98	-0.403375	0.083013	-4.85918	1.17875e-06	6.96206e-06
ANGPTL4	71.0901	2.36853	0.195274	12.1293	7.39148e-34	3.61342e-32
ANKEF1	141.867	-0.909262	0.152153	-5.97596	2.28737e-09	1.9509e-08
ANKH	3063.35	0.905938	0.0892129	10.1548	3.15503e-24	9.41344e-23
ANKHD1-EIF4EBP3	477.801	0.59275	0.139102	4.26126	2.03278e-05	9.77508e-05
ANKRA2	247.882	0.821841	0.158304	5.19153	2.08569e-07	1.39612e-06
ANKRD1	368.51	-2.88779	0.149785	-19.2795	7.98769e-83	1.42487e-80
ANKRD11	3013.59	-0.308288	0.0779066	-3.95715	7.58489e-05	0.000325444
ANKRD13D	490.578	0.940813	0.0963527	9.76426	1.60279e-22	4.29322e-21
ANKRD17	2356.73	-0.499123	0.101975	-4.89457	9.85196e-07	5.90414e-06
ANKRD2	24.7975	-3.90525	0.721265	-5.41445	6.14782e-08	4.44915e-07
ANKRD27	724.256	-0.359194	0.120188	-2.98861	0.00280251	0.00860039
ANKRD29	79.1971	1.65143	0.282693	5.84177	5.1648e-09	4.22868e-08
ANKRD30A	60.4471	-0.987983	0.330873	-2.98599	0.00282661	0.00866484
ANKRD30B	23.7741	1.11878	0.363998	3.07359	0.00211497	0.00669256
ANKRD30BP2	14.0477	2.04753	0.572767	3.57481	0.000350486	0.00131036
ANKRD33B	353.948	-1.59169	0.103634	-15.3587	3.09518e-53	2.96571e-51
ANKRD37	141.685	1.15943	0.151346	7.66079	1.84795e-14	2.67585e-13
ANKRD40	1450.9	-0.237749	0.0690093	-3.44518	0.000570674	0.00203641
ANKRD46	238.312	0.650738	0.181693	3.58152	0.000341596	0.00128083
ANKRD55	30.7113	-1.37804	0.307372	-4.48331	7.34937e-06	3.82715e-05
ANKRD9	204.419	0.681083	0.127829	5.32806	9.92675e-08	6.95868e-07
ANKS3	211.832	0.479898	0.136639	3.51216	0.000444486	0.00162519
ANKZF1	418.742	0.602706	0.127914	4.71182	2.45516e-06	1.38987e-05
ANLN	3551.19	-1.07694	0.0756471	-14.2363	5.4523e-46	4.25229e-44
ANO8	261.207	0.861951	0.148295	5.8124	6.15828e-09	4.99333e-08
ANP32A	2867.01	-0.669284	0.0536942	-12.4647	1.16264e-35	6.16934e-34
ANP32B	2994.38	-0.737268	0.0818917	-9.00297	2.197e-19	4.6049e-18
ANP32E	2607.7	-0.656585	0.06203	-10.5849	3.49985e-26	1.16439e-24
ANPEP	3658.35	-0.503254	0.0610486	-8.2435	1.67243e-16	2.8241e-15
ANTXR2	604.096	0.717404	0.0977579	7.33858	2.1588e-13	2.86836e-12
ANXA1	13349.8	-1.24672	0.0741266	-16.8188	1.77764e-63	2.08444e-61
ANXA11	3131.89	-0.640044	0.102269	-6.25846	3.88793e-10	3.62182e-09
ANXA2	12742.3	-0.535547	0.0536339	-9.98524	1.76875e-23	5.08721e-22
ANXA3	24.7668	-3.2406	0.724029	-4.47578	7.61312e-06	3.94124e-05
ANXA5	5550.37	-0.391576	0.0509331	-7.68804	1.49406e-14	2.1899e-13
ANXA6	2084.91	-0.832539	0.0578791	-14.3841	6.51223e-47	5.24986e-45
ANXA9	92.8369	0.643257	0.180601	3.56176	0.000368383	0.00137085
AP000347.2	57.8363	1.23964	0.269477	4.60019	4.22108e-06	2.3025e-05
AP000769.1	438.207	0.625966	0.166913	3.75026	0.000176651	0.000703584
AP1B1	2114.37	-0.274531	0.0745694	-3.68156	0.000231815	0.000900618
AP1G1	2065.87	-0.442256	0.0911868	-4.84999	1.23465e-06	7.26406e-06
AP1G2	344.023	1.42245	0.165668	8.58613	8.99443e-18	1.68137e-16
AP1M1	2251	-0.309893	0.0723245	-4.28476	1.8294e-05	8.88368e-05
AP1M2	86.1448	-2.70266	0.260479	-10.3757	3.19736e-25	1.00588e-23
AP1S2	1706.2	0.455213	0.0923963	4.92675	8.36092e-07	5.06671e-06
AP2B1	5258.07	-0.468224	0.0742543	-6.30569	2.86913e-10	2.73661e-09
AP2M1	4896.36	-0.295982	0.0513277	-5.76652	8.09271e-09	6.46799e-08
AP2S1	2418.69	-0.549886	0.102548	-5.36224	8.21963e-08	5.83517e-07
AP3B2	114.527	-0.905788	0.252758	-3.58362	0.000338866	0.0012723
AP3D1	2216.11	-0.374077	0.0857345	-4.3632	1.28173e-05	6.39074e-05
AP3M2	278.879	-0.361137	0.114969	-3.14116	0.00168279	0.00543158
AP3S1	2528	-0.69169	0.0787651	-8.78168	1.61054e-18	3.15116e-17
AP4E1	418.67	-0.353635	0.110956	-3.18716	0.00143675	0.0047155
AP5B1	718.692	0.681861	0.104637	6.51641	7.20081e-11	7.32221e-10
AP5Z1	384.125	0.437883	0.137948	3.17425	0.00150223	0.00491406
APBA3	184.008	0.814706	0.133004	6.12541	9.04501e-10	8.09321e-09
APBB1	344.052	0.532504	0.133435	3.99074	6.58682e-05	0.000285912
APBB2	528.276	-0.840311	0.115505	-7.27507	3.46239e-13	4.50756e-12
APBB3	202.965	1.04343	0.134829	7.73896	1.00236e-14	1.50202e-13
APC2	75.0237	1.11352	0.193907	5.74253	9.327e-09	7.3667e-08
APEX2	1029.71	-0.36545	0.0844352	-4.32817	1.50353e-05	7.4107e-05
APH1A	3514.84	0.375741	0.0716909	5.24113	1.596e-07	1.08611e-06
API5	2332.51	-0.388849	0.0758501	-5.12655	2.95099e-07	1.92538e-06
APITD1	337.27	-0.467935	0.123907	-3.77649	0.000159056	0.000639239
APLP1	48.5943	-1.44425	0.399354	-3.61645	0.000298668	0.00113407
APMAP	2199.47	0.215684	0.0474564	4.54488	5.49659e-06	2.91945e-05
APOBEC3B	315.977	-0.982765	0.109882	-8.94378	3.76073e-19	7.73742e-18
APOBEC3C	1030.77	-0.740424	0.0880479	-8.40933	4.12344e-17	7.29345e-16
APOBEC3D	124.286	-0.627057	0.192295	-3.26092	0.00111053	0.00371968
APOBEC3F	124.322	-0.893499	0.228556	-3.90932	9.25553e-05	0.000390924
APOBEC3G	619.212	-1.50118	0.0792862	-18.9336	6.02481e-80	1.01024e-77
APOL3	34.4431	1.15139	0.326177	3.52996	0.000415621	0.00152966
APOO	406.737	-0.470736	0.134623	-3.49669	0.000471078	0.00171271
APOOL	384.772	-0.423412	0.121464	-3.48591	0.000490459	0.00177624
APPL1	1104.12	-0.323881	0.105183	-3.07921	0.00207552	0.0065789
APPL2	720.075	0.490029	0.116096	4.22088	2.43346e-05	0.000114812
AQP3	183.741	0.666292	0.16176	4.11901	3.80511e-05	0.000172911
AQP7	28.0471	1.76155	0.429014	4.10604	4.02493e-05	0.00018211
AQR	1329.88	-0.448858	0.101979	-4.40146	1.07526e-05	5.43728e-05
AR	165.449	-1.15934	0.2014	-5.7564	8.59268e-09	6.83826e-08
ARCN1	4492.58	-0.396554	0.0702254	-5.64687	1.63397e-08	1.25279e-07
AREG	414.394	1.05865	0.114239	9.26698	1.91485e-20	4.34482e-19
ARF1	6640.9	-0.480799	0.0665812	-7.22125	5.15137e-13	6.58873e-12
ARF3	4726.66	-0.306817	0.0598552	-5.12599	2.95975e-07	1.93034e-06
ARF4	3912.13	-0.405513	0.0444616	-9.12051	7.47733e-20	1.6262e-18
ARFGAP3	479.73	0.638665	0.106652	5.98831	2.12034e-09	1.81769e-08
ARFGEF3	184.393	0.41782	0.135096	3.09276	0.00198303	0.00631078
ARFIP2	1283.89	0.313712	0.0675173	4.6464	3.37784e-06	1.873e-05
ARG2	337.381	-0.593877	0.120379	-4.9334	8.08119e-07	4.91674e-06
ARGLU1	998.279	0.292197	0.0990934	2.94871	0.00319107	0.00963955
ARHGAP1	1736.99	-0.434193	0.0865525	-5.01652	5.26147e-07	3.30924e-06
ARHGAP11A	1829.45	-1.07899	0.112773	-9.56781	1.09199e-21	2.75345e-20
ARHGAP17	883.414	-0.68192	0.119315	-5.71529	1.09516e-08	8.58915e-08
ARHGAP18	663.89	-0.812207	0.125675	-6.46278	1.02799e-10	1.02542e-09
ARHGAP23	1172.64	-0.958583	0.160002	-5.99107	2.08467e-09	1.78985e-08
ARHGAP29	1799.41	-1.0327	0.0606958	-17.0144	6.41753e-65	7.74166e-63
ARHGAP4	692.84	0.514461	0.143246	3.59146	0.000328836	0.00123741
ARHGAP5	1580.64	0.694165	0.076298	9.09808	9.19396e-20	1.97141e-18
ARHGDIB	97.0026	-3.99957	0.27916	-14.3272	1.48011e-46	1.17623e-44
ARHGEF1	2765.39	0.293981	0.0835119	3.52023	0.000431174	0.00157996
ARHGEF10L	138.568	0.713646	0.175644	4.06303	4.84392e-05	0.000215846
ARHGEF11	1803.49	0.432983	0.0876867	4.93784	7.89927e-07	4.81829e-06
ARHGEF17	217.257	-0.657247	0.189062	-3.47635	0.000508293	0.00183291
ARHGEF2	2985.37	-0.543055	0.102827	-5.28126	1.28299e-07	8.84591e-07
ARHGEF25	331.817	0.637442	0.106357	5.99345	2.05437e-09	1.76474e-08
ARHGEF26	154.558	-0.769348	0.176354	-4.36253	1.28567e-05	6.40656e-05
ARHGEF28	550.975	-0.713046	0.0909393	-7.84089	4.47351e-15	6.86922e-14
ARHGEF3	224.134	-0.618341	0.126872	-4.87373	1.09508e-06	6.49845e-06
ARHGEF37	111.339	2.15175	0.317161	6.7844	1.16568e-11	1.29702e-10
ARHGEF39	286.232	-0.86065	0.151659	-5.6749	1.38771e-08	1.07478e-07
ARHGEF4	471.645	1.26808	0.148172	8.55813	1.14715e-17	2.12546e-16
ARHGEF40	768.402	0.705614	0.105717	6.67454	2.48006e-11	2.66063e-10
ARHGEF6	253.978	0.483961	0.116709	4.14674	3.37236e-05	0.000155053
ARHGEF9	360.6	-0.627893	0.156781	-4.00491	6.20414e-05	0.000270914
ARID1A	2093.88	-0.322762	0.0974465	-3.31219	0.000925678	0.00316061
ARID5B	306.179	-0.380542	0.127735	-2.97915	0.00289052	0.00883974
ARIH2	2225.7	-0.205091	0.0627216	-3.26985	0.00107603	0.00361582
ARL2BP	908.668	-0.362204	0.0849348	-4.26449	2.00355e-05	9.65943e-05
ARL3	497.465	-0.509281	0.101118	-5.03652	4.74078e-07	3.00088e-06
ARL4A	274.32	-0.478422	0.111215	-4.30179	1.69422e-05	8.28966e-05
ARL4C	714.29	0.684071	0.0601101	11.3803	5.24114e-30	2.21928e-28
ARL6IP1	3422.22	-0.636176	0.0557149	-11.4184	3.38377e-30	1.44374e-28
ARL6IP5	1622.63	0.572583	0.0744468	7.69117	1.45796e-14	2.13886e-13
ARL8A	413.726	0.435321	0.137944	3.15578	0.00160068	0.00519555
ARMC4	41.1813	-1.37528	0.394014	-3.49044	0.000482224	0.00174982
ARMC6	1945.69	-0.457775	0.0703941	-6.50303	7.87162e-11	7.97531e-10
ARMC8	580.55	-0.449179	0.0963204	-4.66338	3.11057e-06	1.72943e-05
ARMC9	424.974	-0.468664	0.118117	-3.96779	7.25415e-05	0.000312372
ARMCX3	292.184	0.472049	0.110888	4.25699	2.07195e-05	9.93495e-05
ARMCX4	52.3302	-1.03974	0.311613	-3.33664	0.000847974	0.00291608
ARNT2	1734.26	2.505	0.121593	20.6015	2.66323e-94	5.87594e-92
ARNTL2	483.68	0.607941	0.0870018	6.98768	2.79461e-12	3.33523e-11
ARPC2	3184.53	-0.298191	0.0511566	-5.82899	5.57642e-09	4.54572e-08
ARPC3	3199.91	-0.217374	0.0707831	-3.07098	0.00213356	0.00673613
ARPC4	2785.36	-0.157694	0.0536684	-2.9383	0.00330018	0.0099367
ARPIN	615.753	0.34166	0.0987633	3.45938	0.000541429	0.00193989
ARPP21	104.253	1.07583	0.234127	4.59507	4.3261e-06	2.35138e-05
ARRB1	199.703	-0.97866	0.147788	-6.62205	3.54263e-11	3.6965e-10
ARRDC1	382.477	0.367668	0.102131	3.59995	0.000318277	0.00120227
ARRDC2	545.577	0.897919	0.0888162	10.1098	4.99611e-24	1.47232e-22
ARRDC3	543.568	0.666706	0.145712	4.5755	4.75076e-06	2.56391e-05
ARRDC4	57.0037	1.04171	0.221218	4.70901	2.48929e-06	1.40587e-05
ARSA	120.404	1.2052	0.16476	7.31486	2.57641e-13	3.391e-12
ARSG	109.054	0.816737	0.175252	4.66035	3.15672e-06	1.75446e-05
ARSK	167.674	0.500252	0.146088	3.42432	0.000616339	0.00218309
ART3	230.979	1.03387	0.231278	4.47026	7.81228e-06	4.02942e-05
ARVCF	45.4259	1.65547	0.364814	4.53785	5.6831e-06	3.00897e-05
ASAH1	627.404	0.595648	0.0864668	6.88875	5.62864e-12	6.50007e-11
ASAP1	1133.75	-0.545854	0.0939401	-5.81067	6.22248e-09	5.03807e-08
ASB9	293.274	-0.349379	0.114741	-3.04493	0.00232733	0.00727394
ASCC3	1266.46	-0.344372	0.0777703	-4.42807	9.50804e-06	4.84739e-05
ASF1B	1178.44	-0.692237	0.0579654	-11.9423	7.1267e-33	3.35675e-31
ASH2L	853.246	-0.353436	0.0711201	-4.96956	6.71061e-07	4.14299e-06
ASNS	1495.54	-1.39894	0.0731902	-19.1138	1.93868e-81	3.35132e-79
ASPHD2	71.2367	1.09316	0.210275	5.19873	2.0066e-07	1.34479e-06
ASPM	2367.29	-1.08222	0.0894644	-12.0966	1.10069e-33	5.33421e-32
ASRGL1	130.789	-0.826945	0.192822	-4.28865	1.79765e-05	8.74195e-05
ASTN1	117.89	1.01566	0.149899	6.77561	1.2388e-11	1.37291e-10
ASXL1	1935.87	-0.473458	0.10305	-4.59445	4.33896e-06	2.35684e-05
ATAD1	1420.9	0.416912	0.0871928	4.7815	1.73993e-06	1.00535e-05
ATAD2	1861.58	-0.6812	0.0804687	-8.46541	2.55264e-17	4.59749e-16
ATAD3A	1345.39	-0.510026	0.103038	-4.94991	7.42487e-07	4.55711e-06
ATAD3B	1183.58	-0.526921	0.100373	-5.2496	1.52428e-07	1.03984e-06
ATAD5	365.759	-0.728363	0.117764	-6.18494	6.21247e-10	5.66453e-09
ATF4	4808.46	-0.825295	0.0786618	-10.4917	9.43218e-26	3.08302e-24
ATF5	349.11	-0.384268	0.124241	-3.09291	0.00198203	0.00630878
ATF6	1534.45	0.429182	0.0667514	6.42956	1.27972e-10	1.26374e-09
ATF6B	856.215	0.41816	0.0767021	5.45175	4.98775e-08	3.64262e-07
ATG12	1373.96	-0.689803	0.0729063	-9.4615	3.03556e-21	7.37686e-20
ATG13	1834.68	-0.263977	0.0775447	-3.40419	0.000663594	0.00233322
ATG14	239.548	0.41266	0.118032	3.49618	0.000471973	0.0017156
ATG16L1	704.627	0.456088	0.0750895	6.07392	1.24828e-09	1.09932e-08
ATG16L2	84.6985	1.17911	0.238451	4.94487	7.61953e-07	4.66293e-06
ATIC	2200.91	-0.522185	0.0625147	-8.353	6.65485e-17	1.15756e-15
ATL3	1167.03	-0.565908	0.0647676	-8.73751	2.38304e-18	4.59297e-17
ATM	1003.43	0.421627	0.126183	3.3414	0.000833568	0.00287067
ATOH8	81.2171	-1.52774	0.242849	-6.29091	3.15615e-10	2.99504e-09
ATP10B	47.5062	1.58781	0.392067	4.04984	5.12536e-05	0.00022742
ATP11B	1135.47	-0.460509	0.137619	-3.34625	0.000819128	0.002825
ATP13A1	2197.94	0.427986	0.0889872	4.80952	1.51292e-06	8.8055e-06
ATP13A2	1188.22	-0.52237	0.0877265	-5.95453	2.60815e-09	2.21436e-08
ATP1A1	17752.1	0.416227	0.040811	10.1989	2.0053e-24	6.05854e-23
ATP2A2	6682.97	-0.477933	0.0709762	-6.73371	1.65394e-11	1.80909e-10
ATP2B4	3205.47	0.565372	0.0732423	7.7192	1.17064e-14	1.74483e-13
ATP5A1	7124.69	-0.296164	0.0540969	-5.47469	4.38269e-08	3.22603e-07
ATP5B	16741.5	-0.484601	0.0586826	-8.258	1.48134e-16	2.51663e-15
ATP5F1	3612.4	-0.389827	0.0671072	-5.80902	6.28389e-09	5.08044e-08
ATP5G1	1317.52	-0.431191	0.0935552	-4.60894	4.04719e-06	2.21558e-05
ATP5G2	3599.58	-0.288536	0.0791494	-3.64546	0.000266915	0.00102347
ATP5G3	2760.48	-0.425575	0.084044	-5.06372	4.11145e-07	2.63334e-06
ATP5O	1456.58	-0.352779	0.0764549	-4.61421	3.94597e-06	2.16512e-05
ATP5SL	743.678	-0.264288	0.0890353	-2.96835	0.00299403	0.00911472
ATP6AP1	1544.19	0.283842	0.0594479	4.77464	1.80033e-06	1.0381e-05
ATP6V0A4	484.39	3.51714	0.141725	24.8166	5.92964e-136	2.48571e-133
ATP6V0B	2345.49	0.325666	0.0962814	3.38244	0.000718448	0.00250978
ATP6V1B2	1048.82	-0.258059	0.0697128	-3.70175	0.000214117	0.000838271
ATP6V1F	1250.03	0.25266	0.0797875	3.16666	0.00154199	0.0050245
ATP6V1G1	1044.98	0.406348	0.0699449	5.80954	6.26429e-09	5.06703e-08
ATP7A	283.069	0.702282	0.13605	5.16193	2.44413e-07	1.61797e-06
ATP8B4	33.6694	3.15011	0.670182	4.70039	2.5967e-06	1.46203e-05
ATRX	1313.23	-0.457869	0.129239	-3.54281	0.000395887	0.00146184
ATXN10	1345.96	-0.309022	0.0677585	-4.56065	5.09964e-06	2.73547e-05
ATXN1L	768.891	0.320828	0.0910116	3.52513	0.000423267	0.00155473
ATXN2	805.198	-0.500413	0.069892	-7.15981	8.07911e-13	1.01705e-11
ATXN2L	3060.74	-0.288222	0.0676361	-4.26137	2.03178e-05	9.77305e-05
ATXN7L3	1980.65	0.264485	0.0511237	5.17344	2.29825e-07	1.52985e-06
ATXN7L3B	2389.89	0.543806	0.0428494	12.6911	6.62418e-37	3.81699e-35
AUNIP	187.539	-1.03764	0.145465	-7.13323	9.80387e-13	1.2268e-11
AUP1	2340.44	0.263693	0.069041	3.81937	0.000133796	0.000548932
AURKA	1442.98	-1.30051	0.0675026	-19.2661	1.03499e-82	1.82681e-80
AURKB	1028.95	-0.935414	0.089931	-10.4015	2.44158e-25	7.78336e-24
AVPI1	804.35	0.910674	0.0897881	10.1425	3.57871e-24	1.06209e-22
AVPR2	68.6047	0.734482	0.195701	3.75308	0.000174678	0.000696552
AXL	6170.46	-0.932511	0.0727183	-12.8236	1.20941e-37	7.11559e-36
AZGP1	98.8544	2.30506	0.206204	11.1785	5.19397e-29	2.08355e-27
B2M	9683.91	0.68195	0.0758455	8.9913	2.44322e-19	5.08918e-18
B3GALT2	8.44878	-2.68831	0.659344	-4.07725	4.55706e-05	0.000204203
B3GALT5	85.0711	-1.86698	0.211713	-8.81846	1.16044e-18	2.30821e-17
B3GAT1	200.109	0.959109	0.234462	4.09067	4.30122e-05	0.000193567
B3GAT3	1307.98	0.673393	0.0994076	6.77406	1.25215e-11	1.38679e-10
B3GNT5	320.356	0.393168	0.111953	3.51191	0.0004449	0.00162635
B3GNT7	575.341	1.20461	0.123009	9.79278	1.20919e-22	3.25452e-21
B3GNT9	11.7318	2.43664	0.507027	4.80574	1.5418e-06	8.96117e-06
B3GNTL1	178.155	-0.495532	0.147916	-3.3501	0.00080782	0.00279002
B4GALNT4	280.67	0.898382	0.20473	4.38813	1.1433e-05	5.75355e-05
B4GALT1	1581.22	0.278862	0.050969	5.4712	4.46996e-08	3.28882e-07
B4GALT2	1028.7	-0.276678	0.0842192	-3.28521	0.00101906	0.0034416
B4GALT6	720.782	0.470947	0.105471	4.46517	8.00039e-06	4.12011e-05
BACH1	704.111	0.687726	0.151405	4.5423	5.56448e-06	2.9527e-05
BAG1	975.778	0.60735	0.102102	5.94848	2.70651e-09	2.28975e-08
BAG2	669.586	-0.422714	0.0875074	-4.83061	1.36117e-06	7.9693e-06
BAG3	1776.93	-0.285196	0.0716145	-3.98238	6.82289e-05	0.000295394
BAGE2	472.538	0.33183	0.106381	3.11927	0.00181302	0.00582165
BAIAP2L1	461.07	-0.32383	0.0936536	-3.45774	0.000544717	0.00195084
BAIAP2L2	358.494	-0.85415	0.12453	-6.85896	6.93615e-12	7.91732e-11
BAK1	626.361	-0.502639	0.0845495	-5.94491	2.7661e-09	2.3378e-08
BAMBI	353.131	0.889696	0.125965	7.06302	1.62919e-12	1.99403e-11
BANF1	2775	-0.237739	0.0706511	-3.36497	0.00076551	0.00265867
BARX2	16.1033	2.79926	0.828452	3.3789	0.000727752	0.00253752
BASP1	137.582	-1.87176	0.214443	-8.72847	2.58133e-18	4.96943e-17
BAZ1A	992.492	-0.543054	0.163931	-3.31271	0.000923974	0.00315672
BAZ1B	3252.51	-0.380489	0.0573519	-6.63428	3.26091e-11	3.42171e-10
BAZ2A	2640.31	-0.372746	0.118134	-3.15527	0.00160349	0.00520264
BBC3	165.69	0.940483	0.148902	6.3161	2.68239e-10	2.56726e-09
BBS10	381.883	0.682432	0.099298	6.87257	6.30571e-12	7.23216e-11
BBS4	334.061	0.401761	0.126811	3.16819	0.0015339	0.00500204
BCAN	243.273	0.666188	0.145592	4.57571	4.74601e-06	2.56217e-05
BCAP31	3991.82	-0.247923	0.0574559	-4.31501	1.59598e-05	7.84333e-05
BCAR3	1836.25	-0.569239	0.0462628	-12.3045	8.56928e-35	4.34108e-33
BCAS2	719.635	-0.43627	0.0825874	-5.28253	1.27412e-07	8.79921e-07
BCAT1	1985.76	-1.65639	0.120981	-13.6912	1.14532e-42	8.03544e-41
BCAT2	646.815	-0.368254	0.0982104	-3.74964	0.000177087	0.000704986
BCCIP	1794.09	-0.900722	0.0728926	-12.3568	4.47415e-35	2.3013e-33
BCKDHB	131.205	-0.549097	0.167085	-3.28634	0.00101498	0.00342991
BCKDK	933.526	-0.34494	0.096521	-3.57373	0.000351932	0.00131475
BCL11B	10.3616	3.23413	0.955077	3.38625	0.000708541	0.00247724
BCL2	169.913	-0.676087	0.16077	-4.20532	2.60717e-05	0.000122285
BCL2A1	95.8169	6.52812	0.862385	7.56985	3.73663e-14	5.28742e-13
BCL2L1	1392.06	-0.866623	0.0752738	-11.513	1.13526e-30	4.95732e-29
BCL2L12	350.677	-0.479416	0.139925	-3.42624	0.00061201	0.00217051
BCL2L2	635.953	0.56942	0.100106	5.68818	1.28399e-08	9.99534e-08
BCL3	245.213	1.22327	0.182769	6.69295	2.18719e-11	2.36155e-10
BCL6	189.658	0.97277	0.162558	5.98413	2.17556e-09	1.86312e-08
BDH2	235.86	0.746942	0.13293	5.61906	1.91994e-08	1.45814e-07
BDNF	206.395	-1.10172	0.131595	-8.37208	5.66112e-17	9.88808e-16
BEND3	193.561	-0.561885	0.164712	-3.41131	0.000646527	0.00227799
BEX4	86.58	1.29402	0.233764	5.5356	3.10157e-08	2.31761e-07
BGLAP	20.4488	-1.56957	0.421402	-3.72465	0.000195586	0.00077094
BGN	161.01	-1.70542	0.178791	-9.53862	1.44749e-21	3.60112e-20
BHLHE40	628.394	1.5428	0.0852675	18.0937	3.57279e-73	5.34897e-71
BIN1	80.7952	-0.751082	0.220092	-3.41258	0.000643506	0.00226878
BIN3	771.958	0.499168	0.0762268	6.54846	5.81335e-11	5.93656e-10
BIRC2	1438	0.767026	0.0806547	9.50999	1.90675e-21	4.70183e-20
BIRC3	1116.64	4.32285	0.149585	28.899	1.23038e-183	1.08584e-180
BIRC5	1446.79	-1.04876	0.0755743	-13.8772	8.70382e-44	6.40112e-42
BIVM	686.042	0.622263	0.0882929	7.04772	1.81872e-12	2.21148e-11
BLM	447.815	-0.611353	0.114456	-5.34137	9.22464e-08	6.50458e-07
BLMH	1315.16	-0.746536	0.0740249	-10.0849	6.44061e-24	1.88804e-22
BLOC1S1	769.117	0.399061	0.0986935	4.04344	5.26737e-05	0.000233104
BLOC1S4	237.969	0.436432	0.117756	3.70623	0.00021037	0.000825144
BLVRA	426.1	-0.393972	0.0966632	-4.07571	4.58732e-05	0.000205449
BMF	103.104	2.91587	0.272237	10.7108	9.05822e-27	3.13172e-25
BMP2	354.311	2.4705	0.113274	21.8099	1.86849e-105	5.3103e-103
BMP6	264.496	2.38377	0.170454	13.9848	1.92999e-44	1.44473e-42
BMP7	18.7029	-3.36191	0.984684	-3.4142	0.000639687	0.00225721
BMPER	14.2255	1.80763	0.558801	3.23484	0.0012171	0.00405249
BMS1	1775.81	-0.408829	0.0553925	-7.38058	1.57601e-13	2.12262e-12
BMS1P1	85.4087	0.614433	0.204202	3.00895	0.00262154	0.00810136
BMS1P10	107.332	0.982397	0.182338	5.38777	7.13379e-08	5.11412e-07
BMS1P11	10.5075	3.60714	1.08405	3.32747	0.000876376	0.00300944
BMT2	250.994	0.882546	0.17861	4.9412	7.76419e-07	4.7428e-06
BNC2	472.155	-0.759435	0.174946	-4.34096	1.41859e-05	7.01888e-05
BNIP3	1523.8	0.802808	0.0717898	11.1828	4.95254e-29	1.99147e-27
BNIP3P4	12.6293	1.58341	0.478279	3.31064	0.000930827	0.00317451
BNIP3P5	2.53507	4.44589	1.45469	3.05625	0.00224122	0.00702837
BOLA3	521.967	-0.38857	0.102893	-3.77643	0.00015909	0.000639239
BOP1	1674.96	-0.370644	0.110744	-3.34684	0.000817382	0.00282014
BORA	264.836	-0.98703	0.140277	-7.03631	1.97391e-12	2.38806e-11
BORCS7	253.479	0.534963	0.143477	3.72857	0.000192571	0.000760588
bP-21201H5.1	36.4344	-1.21779	0.263911	-4.61439	3.94248e-06	2.16391e-05
BRCA1	1258.88	-0.613043	0.120754	-5.07679	3.83862e-07	2.46613e-06
BRCC3	560.908	-0.330822	0.0927643	-3.56627	0.000362103	0.00134988
BRD4	1575.53	-0.35016	0.109505	-3.19767	0.0013854	0.00456663
BRE	506.64	-0.459641	0.0954048	-4.8178	1.45152e-06	8.46871e-06
BRI3BP	1286.63	-0.35257	0.0706692	-4.98902	6.0687e-07	3.77168e-06
BRINP2	64.9991	2.98231	0.466906	6.38739	1.68738e-10	1.64692e-09
BRIP1	430.78	-0.409579	0.135038	-3.03307	0.00242083	0.00753806
BRK1	1630.39	0.442033	0.0623152	7.09351	1.30756e-12	1.61452e-11
BRMS1	859.937	-0.431464	0.104707	-4.1207	3.7773e-05	0.00017174
BRSK1	290.544	0.859406	0.223242	3.84966	0.000118284	0.000489845
BRWD3	734.138	0.903175	0.135467	6.66711	2.60882e-11	2.78628e-10
BSDC1	1172.24	0.754724	0.0625235	12.071	1.50215e-33	7.23795e-32
BSG	6164.76	-0.365357	0.0769712	-4.74667	2.06792e-06	1.18547e-05
BTAF1	1043.94	0.610059	0.121581	5.0177	5.22937e-07	3.29029e-06
BTBD1	1608.9	0.2513	0.0739488	3.39829	0.000678082	0.00237967
BTBD19	130.383	0.501591	0.170702	2.9384	0.00329912	0.00993529
BTBD3	1817.47	-0.309852	0.0660693	-4.68981	2.73463e-06	1.53616e-05
BTBD9	328.216	0.698709	0.175666	3.9775	6.9645e-05	0.000301043
BTC	34.5034	1.48536	0.343779	4.32066	1.55561e-05	7.64941e-05
BTG1	2494.66	1.36063	0.0500504	27.1852	9.73018e-163	6.0428e-160
BTG2	314.578	0.845643	0.094524	8.94633	3.67507e-19	7.57046e-18
BTG3	382.983	0.315959	0.0953059	3.31521	0.000915755	0.00313311
BTN2A2	227.958	0.878808	0.146963	5.97979	2.23432e-09	1.90759e-08
BTN3A1	209.565	0.57399	0.147923	3.88033	0.000104316	0.000436421
BTN3A2	387.809	0.283865	0.0883385	3.21337	0.00131186	0.00433701
BTN3A3	152.522	0.56985	0.141129	4.03779	5.39571e-05	0.000238281
BUB1	1100.59	-1.07103	0.0668197	-16.0287	8.05264e-58	8.28385e-56
BUB1B	1498.91	-0.678766	0.0775442	-8.75328	2.07234e-18	4.01259e-17
BUB3	3030.53	-0.368716	0.0560275	-6.58098	4.67348e-11	4.8284e-10
BUD31	1398.26	-0.511591	0.104241	-4.90777	9.21199e-07	5.55037e-06
BX004987.1	215.944	0.380926	0.123987	3.0723	0.00212416	0.00671278
BYSL	674.614	-0.345339	0.0818308	-4.22016	2.44126e-05	0.000115148
BZW1	4345.26	-0.327716	0.0718587	-4.56056	5.10165e-06	2.73567e-05
BZW1P2	360.028	-0.531515	0.154722	-3.43528	0.000591938	0.00210578
BZW2	2197.37	-0.377391	0.0617738	-6.10923	1.00112e-09	8.92913e-09
C10orf10	17.0295	1.91119	0.576945	3.3126	0.000924325	0.00315728
C10orf11	32.2347	1.28766	0.3762	3.4228	0.000619787	0.00219438
C10orf54	163.755	-1.99863	0.220848	-9.04981	1.43215e-19	3.02829e-18
C10orf90	234.676	1.90374	0.135216	14.0793	5.08955e-45	3.89688e-43
C11orf1	235.014	0.443633	0.115018	3.85708	0.000114748	0.000476025
C11orf24	948.114	-0.41591	0.0691835	-6.0117	1.83584e-09	1.5835e-08
C11orf49	345.139	-0.394391	0.123688	-3.18858	0.00142972	0.0046961
C11orf54	348.536	0.545513	0.139977	3.89716	9.73254e-05	0.000409318
C11orf68	945.933	0.317809	0.080165	3.96444	7.35682e-05	0.000316387
C11orf74	140.264	0.598561	0.168753	3.54697	0.000389694	0.0014412
C11orf95	577.235	0.699095	0.0985722	7.0922	1.31992e-12	1.62858e-11
C11orf96	35.2511	1.42022	0.419827	3.38287	0.000717329	0.00250639
C12orf10	1136.94	-0.336068	0.0884636	-3.79894	0.000145314	0.000590839
C12orf29	699.994	-0.3264	0.0981376	-3.32594	0.000881209	0.00302479
C12orf45	516.593	-0.57703	0.133029	-4.33764	1.44024e-05	7.11339e-05
C12orf49	938.506	-0.416914	0.126396	-3.29846	0.000972173	0.00329788
C12orf57	1327.54	0.932465	0.122496	7.61222	2.69418e-14	3.8546e-13
C12orf73	208.883	0.406438	0.137004	2.96662	0.00301094	0.00915621
C12orf75	961.41	-0.944041	0.0800323	-11.7957	4.10547e-32	1.89643e-30
C12orf76	163.243	1.19968	0.140375	8.54625	1.27153e-17	2.34813e-16
C14orf1	303.287	-0.367122	0.100529	-3.65191	0.000260295	0.00100106
C14orf159	240.666	0.780603	0.130018	6.00379	1.92765e-09	1.65843e-08
C15orf38-AP3S2	396.33	-0.555458	0.112651	-4.9308	8.18919e-07	4.97884e-06
C15orf41	231.41	-0.579481	0.187167	-3.09607	0.00196104	0.0062491
C15orf48	47.0676	4.07409	0.505049	8.06671	7.22188e-16	1.17115e-14
C15orf62	38.1804	0.956047	0.238205	4.01355	5.98122e-05	0.000261999
C16orf45	428.455	0.453844	0.130905	3.46698	0.000526345	0.0018911
C16orf52	2396.64	0.204599	0.0603779	3.38864	0.00070239	0.00245829
C16orf54	30.3843	-1.08104	0.282422	-3.82776	0.000129316	0.000532163
C16orf74	70.3738	-0.832585	0.231866	-3.5908	0.000329659	0.00124024
C16orf86	62.491	1.10559	0.273451	4.04311	5.2747e-05	0.000233367
C17orf51	373.773	-0.568761	0.192958	-2.94759	0.00320261	0.00966372
C17orf53	235.466	-0.452227	0.120972	-3.73829	0.000185276	0.000733575
C17orf62	664.987	0.447986	0.127108	3.52444	0.000424382	0.00155814
C18orf32	257.958	0.957391	0.165463	5.78613	7.2027e-09	5.7787e-08
C18orf54	239.396	-0.742928	0.204133	-3.63944	0.000273233	0.00104578
C19orf12	472.342	0.642805	0.0888095	7.23802	4.5529e-13	5.87254e-12
C19orf25	332.277	0.513505	0.15555	3.30121	0.000962687	0.00327192
C19orf47	359.998	-0.466679	0.148658	-3.13928	0.00169363	0.0054634
C19orf48	1731.67	-0.302714	0.0726267	-4.16809	3.07167e-05	0.000142124
C19orf66	350.683	0.574482	0.0897988	6.39744	1.58001e-10	1.54934e-09
C19orf71	121.162	0.935055	0.147988	6.31847	2.64171e-10	2.53266e-09
C1orf116	12.4345	3.18364	0.503217	6.32657	2.50666e-10	2.41007e-09
C1orf122	659.512	0.408342	0.131577	3.10344	0.00191285	0.00611297
C1orf198	624.552	0.317325	0.102032	3.11004	0.00187063	0.0059906
C1orf21	348.901	0.641325	0.143197	4.47861	7.51292e-06	3.89659e-05
C1orf216	474.225	0.305463	0.10241	2.98273	0.00285685	0.00875273
C1orf226	349.608	-1.13511	0.10929	-10.3863	2.86353e-25	9.05955e-24
C1QBP	6289.35	-0.426333	0.0603299	-7.0667	1.58657e-12	1.94329e-11
C1QTNF1	93.528	1.71338	0.219537	7.8045	5.97393e-15	9.09817e-14
C1R	200.498	1.95037	0.177586	10.9827	4.63064e-28	1.73706e-26
C1RL	206.151	0.888311	0.26282	3.37992	0.000725071	0.00252975
C1S	21.7203	1.51361	0.41554	3.64252	0.000269978	0.00103403
C20orf194	156.112	0.440841	0.139277	3.16522	0.00154967	0.00504559
C20orf27	774.862	-0.736984	0.141402	-5.21198	1.8684e-07	1.25568e-06
C22orf23	309.964	0.494788	0.0990742	4.99412	5.91057e-07	3.68707e-06
C22orf46	458.306	0.36543	0.101995	3.58283	0.00033989	0.00127501
C2orf16	14.4395	1.23204	0.414602	2.97162	0.00296235	0.00903469
C2orf68	643.442	0.334573	0.0733036	4.5642	5.01398e-06	2.69124e-05
C2orf72	25.9145	1.80636	0.606227	2.97968	0.00288553	0.0088277
C3	1608.59	3.92265	0.150829	26.0073	4.0966e-149	2.08157e-146
C3orf14	248.632	-0.704119	0.146583	-4.80355	1.55876e-06	9.05345e-06
C3orf18	107.159	1.4298	0.223464	6.39837	1.57049e-10	1.54148e-09
C3orf33	78.0035	0.757827	0.217243	3.48839	0.000485937	0.00176101
C3orf52	114.125	0.751719	0.171504	4.38311	1.16998e-05	5.87806e-05
C4orf19	64.801	-0.839156	0.272307	-3.08165	0.00205856	0.0065313
C4orf3	602.115	0.272947	0.0916235	2.97901	0.00289182	0.0088421
C5orf24	1502.04	0.555405	0.082193	6.75732	1.40566e-11	1.54964e-10
C5orf34	227.057	-0.642911	0.141311	-4.54961	5.37465e-06	2.86831e-05
C5orf46	30.0753	1.35308	0.24797	5.45663	4.85246e-08	3.55e-07
C5orf56	21.0414	1.30094	0.345044	3.77036	0.00016301	0.000653755
C5orf58	6.7781	-4.18382	1.38842	-3.01336	0.00258372	0.00799037
C6orf120	481.05	0.657644	0.0853295	7.70711	1.28703e-14	1.90645e-13
C6orf47	355.04	0.729198	0.0986695	7.39031	1.46489e-13	1.97612e-12
C6orf48	765.002	0.539716	0.0828705	6.51276	7.37803e-11	7.49787e-10
C6orf89	1156.85	0.283235	0.0767838	3.68874	0.000225372	0.000878232
C7orf50	714.016	-0.58856	0.138376	-4.25333	2.10619e-05	0.000100876
C7orf73	1033.15	0.353979	0.0657674	5.38229	7.35436e-08	5.26101e-07
C8orf46	8.9174	-2.60181	0.857127	-3.0355	0.00240136	0.00748719
C8orf58	441.933	0.542128	0.0999664	5.4231	5.85726e-08	4.24988e-07
C8orf82	196.19	0.555991	0.150438	3.69582	0.00021918	0.000856494
C9orf135	2.35733	-4.44386	1.49602	-2.97045	0.00297364	0.00906747
C9orf16	668.042	1.13854	0.136773	8.32428	8.48438e-17	1.46817e-15
C9orf172	82.0516	1.19114	0.217201	5.48404	4.15726e-08	3.06818e-07
C9orf69	1050.72	0.39537	0.0807604	4.8956	9.80081e-07	5.88189e-06
C9orf72	312.732	0.693233	0.122934	5.63908	1.70966e-08	1.30783e-07
C9orf85	243.135	0.427817	0.137851	3.10346	0.00191271	0.00611297
CA11	98.6661	1.15474	0.229791	5.02517	5.02985e-07	3.17189e-06
CA5BP1	205.022	-0.629704	0.141005	-4.46583	7.97597e-06	4.10879e-05
CA9	145.633	4.4167	0.21364	20.6736	5.989e-95	1.35707e-92
CAAP1	716.434	0.486314	0.129944	3.74248	0.000182213	0.000723501
CABLES1	382.035	-0.527523	0.102931	-5.12501	2.97521e-07	1.93967e-06
CACFD1	94.5699	1.16766	0.268729	4.34511	1.39204e-05	6.89767e-05
CACNB3	415.898	0.785852	0.128101	6.13461	8.53681e-10	7.65483e-09
CAD	2931.66	-0.530923	0.125832	-4.21929	2.45078e-05	0.000115564
CADM1	817.955	0.740044	0.0809601	9.14085	6.19605e-20	1.35811e-18
CADM3	20.5265	-4.14999	1.13038	-3.67133	0.000241289	0.000933748
CALB1	121.149	-1.39512	0.167817	-8.31334	9.30436e-17	1.60675e-15
CALCOCO1	734.341	1.16664	0.085481	13.648	2.07535e-42	1.42621e-40
CALHM3	16.7187	-1.62093	0.405049	-4.00181	6.28589e-05	0.000274056
CALM1	2494.87	-0.707707	0.06382	-11.0891	1.41693e-28	5.5642e-27
CALM2	9639.81	-0.571321	0.0778331	-7.34033	2.13064e-13	2.83319e-12
CALM3	3074.89	-0.351594	0.0555614	-6.32803	2.48316e-10	2.38885e-09
CALML6	5.38428	2.63012	0.818259	3.21429	0.0013077	0.00432665
CALR	13993.8	-0.243455	0.0370162	-6.57697	4.80142e-11	4.94534e-10
CAMK2D	587.327	0.353049	0.100598	3.50951	0.000448938	0.00163897
CAMK2N1	393.732	0.707504	0.0849797	8.32557	8.39251e-17	1.45378e-15
CAMLG	780.9	0.712216	0.0985137	7.22961	4.84387e-13	6.22391e-12
CAMSAP1	832.349	-0.360749	0.116425	-3.09855	0.00194472	0.00620533
CAMTA1	307.201	-0.618095	0.137364	-4.4997	6.80499e-06	3.55803e-05
CAND1	3692.96	-0.364448	0.0666743	-5.4661	4.60048e-08	3.37745e-07
CANT1	1260	0.348304	0.0743261	4.68616	2.78373e-06	1.56164e-05
CANX	11868.7	-0.355513	0.0689199	-5.15836	2.49127e-07	1.64494e-06
CAP2	191.771	-0.537403	0.164635	-3.26422	0.00109766	0.00367965
CAPG	1950.54	0.327377	0.077529	4.22265	2.41451e-05	0.000114111
CAPN10	286.981	0.425174	0.123603	3.43983	0.000582085	0.00207359
CAPN2	6000.89	-0.13075	0.0390421	-3.34894	0.000811228	0.00280121
CAPN3	9.0891	2.31166	0.78699	2.93735	0.00331035	0.00996195
CAPNS1	5039.15	-0.637496	0.0658253	-9.68465	3.50399e-22	9.13763e-21
CAPRIN1	6830.7	-0.468214	0.0480557	-9.74316	1.97326e-22	5.2271e-21
CAPRIN2	467.649	0.999901	0.13318	7.50787	6.00956e-14	8.34866e-13
CAPZB	2872.14	-0.369438	0.0575996	-6.41389	1.41852e-10	1.39588e-09
CARD10	576.176	-0.56431	0.115281	-4.89507	9.82683e-07	5.89536e-06
CARD11	107.006	-1.07277	0.219205	-4.89392	9.88452e-07	5.91942e-06
CARD19	474.025	0.480724	0.128465	3.74205	0.000182526	0.000724231
CARD6	211.089	0.43184	0.129452	3.33592	0.000850187	0.0029225
CARM1	2046.6	-0.576653	0.08902	-6.47778	9.30795e-11	9.34026e-10
CARMIL1	157.85	-1.11588	0.139732	-7.98585	1.39557e-15	2.21602e-14
CARNMT1	412.845	-0.804992	0.14748	-5.4583	4.80717e-08	3.51994e-07
CARS	1455.19	-0.712842	0.0572518	-12.451	1.38114e-35	7.30567e-34
CASC10	105.64	-1.73166	0.166774	-10.3833	2.95494e-25	9.33115e-24
CASC3	2139.2	-0.298807	0.0702686	-4.25236	2.11529e-05	0.000101167
CASP2	777.178	-0.581676	0.0942017	-6.1748	6.6248e-10	6.01759e-09
CASP9	295.448	0.597077	0.119319	5.00404	5.61407e-07	3.51519e-06
CAST	3092.28	-0.223418	0.0475113	-4.70242	2.5709e-06	1.44855e-05
CAT	1219.81	-0.444363	0.0737665	-6.02391	1.70258e-09	1.47463e-08
CAV1	5248.41	-2.13766	0.0653155	-32.7281	6.21462e-235	1.15785e-231
CAV2	401.341	-1.24003	0.135906	-9.12414	7.23054e-20	1.57457e-18
CBLN3	16.5639	1.57018	0.459606	3.41637	0.000634625	0.00224124
CBS	200.196	-2.14528	0.409181	-5.24288	1.58093e-07	1.07629e-06
CBSL	226.63	-2.25902	0.262346	-8.61084	7.25265e-18	1.36184e-16
CBWD1	739.381	-0.701095	0.10144	-6.91142	4.79822e-12	5.57179e-11
CBWD2	321.523	-0.570994	0.160137	-3.56566	0.000362935	0.00135268
CBWD3	299.72	-1.19822	0.13044	-9.18597	4.07823e-20	9.03352e-19
CBWD5	591.96	-0.807186	0.109188	-7.39262	1.43965e-13	1.94521e-12
CBX1	1390.47	-0.743483	0.0686567	-10.829	2.50873e-27	9.02713e-26
CBX2	590.49	-0.365223	0.100888	-3.62009	0.000294497	0.00112026
CBX3	5822.12	-0.346922	0.0761094	-4.55821	5.15924e-06	2.76479e-05
CBX5	2394.58	-0.702766	0.0730791	-9.61651	6.81012e-22	1.73808e-20
CBX7	232.067	0.802538	0.129172	6.21296	5.19944e-10	4.78508e-09
CCAR1	1339.59	-0.505389	0.0829727	-6.09103	1.12189e-09	9.95333e-09
CCBE1	141.575	-0.985944	0.288697	-3.41515	0.000637467	0.00224985
CCDC102B	432.561	0.288149	0.0958942	3.00486	0.00265705	0.00820203
CCDC106	292.986	0.557003	0.117908	4.72404	2.31202e-06	1.31506e-05
CCDC107	86.4555	0.685508	0.199359	3.43856	0.000584817	0.00208288
CCDC126	136.734	0.67483	0.168259	4.01067	6.05476e-05	0.000265012
CCDC127	314.654	0.591731	0.145239	4.07418	4.61776e-05	0.000206647
CCDC130	367.924	0.400176	0.107335	3.72829	0.000192783	0.000761146
CCDC138	200.007	-0.61854	0.143765	-4.30243	1.68937e-05	8.26833e-05
CCDC144NL	161.336	-0.732906	0.141537	-5.17821	2.24024e-07	1.49376e-06
CCDC149	100.616	0.871282	0.276156	3.15503	0.0016048	0.00520489
CCDC152	16.0147	1.78582	0.568089	3.14357	0.00166903	0.00539234
CCDC159	40.8902	0.997757	0.258835	3.8548	0.000115823	0.00048013
CCDC174	262.479	0.724224	0.177439	4.08153	4.474e-05	0.000200749
CCDC25	862.172	-0.296964	0.0876084	-3.38967	0.000699759	0.00245062
CCDC34	205.823	-0.586402	0.17122	-3.42484	0.000615168	0.00217987
CCDC43	496.006	-0.290881	0.0836206	-3.47858	0.000504084	0.0018193
CCDC47	2032.72	-0.272014	0.0591249	-4.60067	4.21137e-06	2.29796e-05
CCDC50	1311.13	-0.718967	0.0581259	-12.3691	3.83913e-35	1.98277e-33
CCDC57	338.884	0.496727	0.165937	2.99346	0.00275829	0.00848021
CCDC59	483.796	-0.466492	0.0934331	-4.99279	5.95132e-07	3.70973e-06
CCDC6	877.263	-0.329598	0.0655152	-5.03087	4.88264e-07	3.08602e-06
CCDC7	16.0133	1.3065	0.421787	3.09754	0.00195135	0.00622294
CCDC71	646.59	0.293455	0.0858734	3.41729	0.000632469	0.00223503
CCDC78	115.666	1.65203	0.234405	7.04778	1.8179e-12	2.21148e-11
CCDC80	298.336	-2.4651	0.254552	-9.68408	3.52361e-22	9.17451e-21
CCDC85C	439.947	-1.05938	0.148666	-7.12593	1.03383e-12	1.28887e-11
CCDC86	1136.15	-0.965137	0.0932384	-10.3513	4.12922e-25	1.28458e-23
CCDC88A	917.247	-0.475419	0.136264	-3.48895	0.000484914	0.00175806
CCDC88B	58.2103	1.26704	0.229393	5.52345	3.32404e-08	2.47612e-07
CCDC90B	837.576	0.411293	0.0951585	4.32219	1.54488e-05	7.59886e-05
CCL2	52.6283	3.01904	0.315554	9.56742	1.09608e-21	2.75963e-20
CCL20	10.0025	2.23173	0.59663	3.74055	0.000183615	0.000728032
CCL26	6.06937	-4.99171	1.14514	-4.35905	1.30631e-05	6.5017e-05
CCNA1	78.1095	-1.93512	0.219505	-8.81586	1.18768e-18	2.35961e-17
CCNA2	1439.06	-0.744416	0.0674656	-11.034	2.61895e-28	1.00262e-26
CCNB1	3385.45	-1.28839	0.0720508	-17.8816	1.6395e-71	2.32975e-69
CCNB2	1211.71	-1.00868	0.0604331	-16.6908	1.52974e-62	1.76901e-60
CCNC	947.538	-0.307948	0.0958216	-3.21376	0.00131008	0.00433198
CCND1	6375.09	-0.711406	0.0953997	-7.4571	8.84449e-14	1.21961e-12
CCND3	878.317	-0.526643	0.0747887	-7.04175	1.89835e-12	2.30329e-11
CCNDBP1	814.196	0.73929	0.0809478	9.13292	6.66738e-20	1.45761e-18
CCNE2	381.185	-0.363333	0.112101	-3.24114	0.00119053	0.00397034
CCNF	994.455	-1.00297	0.0827607	-12.1189	8.38835e-34	4.08883e-32
CCNG2	305.789	0.991208	0.116197	8.53038	1.45871e-17	2.68011e-16
CCNH	946.117	-0.431746	0.0945102	-4.56824	4.91826e-06	2.64325e-05
CCNI	2363.15	-0.367536	0.068212	-5.38813	7.1193e-08	5.10811e-07
CCNJ	271.464	-0.452355	0.118624	-3.81334	0.000137103	0.00056099
CCNK	554.643	-0.583846	0.106461	-5.48411	4.15548e-08	3.06818e-07
CCNL1	809.857	0.467416	0.121037	3.86175	0.000112577	0.000467827
CCNL2	1638.86	0.923802	0.0869097	10.6295	2.17377e-26	7.33394e-25
CCNT1	1869.61	0.33038	0.103514	3.19166	0.00141457	0.00465088
CCNYL1	362.151	-1.04155	0.16428	-6.34011	2.296e-10	2.21261e-09
CCP110	919.939	-0.267324	0.0857174	-3.11867	0.00181672	0.00583241
CCPG1	1138.68	0.420304	0.0981405	4.28267	1.84662e-05	8.96211e-05
CCSER2	700.624	-0.680389	0.163859	-4.15228	3.29181e-05	0.000151515
CCT2	8485.75	-0.286844	0.0657252	-4.36429	1.27535e-05	6.36647e-05
CCT3	10663.1	-0.406212	0.0539636	-7.52751	5.17156e-14	7.22038e-13
CCT4	7901.49	-0.410875	0.0662602	-6.20094	5.61272e-10	5.13723e-09
CCT5	9936.64	-0.691428	0.0403748	-17.1252	9.62072e-66	1.19496e-63
CCT6A	8101.28	-0.59151	0.0746982	-7.91867	2.40067e-15	3.73418e-14
CCT8	4477.72	-0.504133	0.0729939	-6.9065	4.96751e-12	5.7564e-11
CD109	3935.12	0.293608	0.0869126	3.3782	0.000729627	0.00254247
CD151	3211.19	0.315718	0.0600095	5.26113	1.43174e-07	9.79492e-07
CD164	2351.67	0.585022	0.0810937	7.21415	5.4273e-13	6.93107e-12
CD1D	43.8075	-0.822987	0.277081	-2.9702	0.00297608	0.00907326
CD276	2558.08	-0.242448	0.0784814	-3.08925	0.00200665	0.00637988
CD302	176.974	0.811806	0.134891	6.01824	1.76326e-09	1.52482e-08
CD36	40.0312	-1.14709	0.278895	-4.11298	3.90591e-05	0.000177107
CD4	15.5196	1.33781	0.432292	3.09468	0.00197022	0.00627717
CD44	10765.7	-0.254775	0.0567604	-4.48861	7.16909e-06	3.74024e-05
CD46	2602.39	0.303282	0.082903	3.65827	0.000253919	0.000979012
CD47	1173.44	0.619894	0.0896959	6.91107	4.81019e-12	5.58181e-11
CD55	5570.78	2.03082	0.0728826	27.8643	7.23823e-171	5.51685e-168
CD58	427.777	1.05342	0.113094	9.31453	1.22497e-20	2.82147e-19
CD59	5912.52	0.748995	0.0571097	13.115	2.70124e-39	1.69009e-37
CD63	6681.5	0.492505	0.0624367	7.88806	3.06919e-15	4.73452e-14
CD68	1049.51	0.521627	0.115783	4.50521	6.63058e-06	3.47877e-05
CD70	1197.68	0.311169	0.0907708	3.42807	0.000607883	0.00215679
CD74	12588.9	0.585213	0.0664468	8.80723	1.28271e-18	2.53937e-17
CD82	166.117	0.833868	0.264325	3.1547	0.00160662	0.00520777
CD83	141.641	0.87344	0.166943	5.23196	1.67722e-07	1.13861e-06
CD9	1891.45	0.628234	0.063413	9.90702	3.88037e-23	1.09355e-21
CD96	2686.11	0.284598	0.0668761	4.25559	2.08494e-05	9.99435e-05
CD99	490.496	-0.951029	0.10909	-8.71786	2.83503e-18	5.44534e-17
CD99L2	796.344	0.298702	0.0934154	3.19757	0.00138592	0.00456743
CDC123	1625.21	-0.684986	0.0527912	-12.9754	1.68772e-38	1.01432e-36
CDC14B	287.908	-0.533799	0.150104	-3.55619	0.000376274	0.0013965
CDC20	3429.83	-1.57485	0.0635057	-24.7986	9.28912e-136	3.79902e-133
CDC25A	1051.03	-0.998161	0.0730515	-13.6638	1.67033e-42	1.15259e-40
CDC25B	2789.97	-0.600743	0.0642289	-9.35317	8.50626e-21	1.97553e-19
CDC25C	223.643	-0.643244	0.14397	-4.4679	7.89919e-06	4.07174e-05
CDC27	2193.53	-0.577766	0.0643326	-8.98091	2.6854e-19	5.57287e-18
CDC37	5579.12	0.242223	0.0743681	3.25709	0.00112563	0.00376661
CDC37L1	513.24	0.382462	0.101966	3.75087	0.000176222	0.000702042
CDC42	3829.25	-0.281816	0.0574889	-4.90209	9.48226e-07	5.70091e-06
CDC42EP1	136.498	-1.46421	0.194313	-7.53535	4.87023e-14	6.81669e-13
CDC42EP2	511.549	-0.828894	0.110039	-7.53271	4.96994e-14	6.94466e-13
CDC42SE1	2289.3	0.260956	0.0554129	4.7093	2.48569e-06	1.40436e-05
CDC45	524.55	-0.40528	0.0833854	-4.86032	1.17197e-06	6.92933e-06
CDC6	1427.74	-0.962911	0.0979278	-9.83287	8.12705e-23	2.21945e-21
CDC7	277.789	-0.490381	0.161532	-3.03581	0.00239894	0.00748102
CDCA2	511.466	-0.978977	0.0902638	-10.8457	2.0895e-27	7.58373e-26
CDCA3	602.584	-0.960931	0.112937	-8.50854	1.7614e-17	3.21733e-16
CDCA5	1435.34	-0.560668	0.0605905	-9.2534	2.17465e-20	4.90115e-19
CDCA7	365.682	-1.20472	0.120826	-9.97067	2.04847e-23	5.87159e-22
CDCA7L	1183.02	-0.292067	0.0679096	-4.30082	1.70167e-05	8.32125e-05
CDCA8	1112.82	-1.08356	0.0600508	-18.0441	8.77165e-73	1.2902e-70
CDCP1	566.008	1.24259	0.112315	11.0634	1.88736e-28	7.34275e-27
CDH11	44.8273	-1.78085	0.345967	-5.14745	2.64047e-07	1.73629e-06
CDH19	1004.18	1.54181	0.101835	15.1402	8.79273e-52	7.96954e-50
CDH2	1711.88	-0.236145	0.0792448	-2.97994	0.00288306	0.00882337
CDH24	129.558	0.499314	0.14496	3.4445	0.000572108	0.00204109
CDK11A	289.754	0.502038	0.133293	3.76642	0.000165607	0.00066315
CDK12	1957.24	-0.418003	0.106137	-3.93834	8.20483e-05	0.000349895
CDK16	2179.37	-0.259603	0.0704819	-3.68327	0.000230265	0.000895429
CDK2AP2	540.834	-0.434787	0.131782	-3.2993	0.000969247	0.00328995
CDK5	652.335	0.398196	0.114159	3.48809	0.000486492	0.00176264
CDK6	2564.34	-0.858667	0.115497	-7.43455	1.04924e-13	1.43505e-12
CDK8	388.258	-0.437559	0.121447	-3.60286	0.000314731	0.00119028
CDKN1A	2880.66	0.612493	0.0674645	9.07874	1.09842e-19	2.33734e-18
CDKN1B	743.854	0.813019	0.0822377	9.88621	4.77752e-23	1.33962e-21
CDKN2AIPNL	560.672	-0.531563	0.0891897	-5.95992	2.52367e-09	2.1448e-08
CDKN2C	649.619	-0.372066	0.0913827	-4.07151	4.67093e-05	0.000208803
CDKN3	286.74	-1.22193	0.137529	-8.88491	6.3975e-19	1.29557e-17
CDON	477.123	-0.498186	0.14116	-3.52923	0.000416767	0.0015332
CDR2	520.875	-0.6236	0.0909728	-6.8548	7.14112e-12	8.13466e-11
CDS1	89.0779	-1.6611	0.205121	-8.09816	5.57952e-16	9.11865e-15
CDT1	650.918	-0.529476	0.144068	-3.67517	0.000237689	0.000921732
CDV3	2886.88	-0.345293	0.0463539	-7.44906	9.40092e-14	1.28997e-12
CEACAM1	38.0546	1.01922	0.311315	3.27393	0.00106062	0.00356831
CEBPB	455.291	0.791488	0.109649	7.21837	5.26134e-13	6.72425e-12
CEBPD	65.7477	2.06871	0.250022	8.27412	1.29404e-16	2.20818e-15
CEBPG	515.194	-0.368547	0.0806588	-4.56921	4.89571e-06	2.63282e-05
CELSR2	733.325	0.742434	0.0967949	7.67018	1.71756e-14	2.49567e-13
CEMIP	3685.75	2.13979	0.134828	15.8705	1.0148e-56	1.03128e-54
CENPA	351.087	-0.614481	0.115031	-5.34187	9.19903e-08	6.48924e-07
CENPBD1P1	755.946	0.455124	0.115872	3.92781	8.57218e-05	0.000364171
CENPE	1031.76	-0.820161	0.0867746	-9.45163	3.33607e-21	8.08369e-20
CENPF	4532.56	-0.782695	0.111431	-7.02405	2.15522e-12	2.59804e-11
CENPI	155.779	-0.670078	0.186251	-3.5977	0.000321038	0.00121188
CENPL	383.864	-0.610574	0.13628	-4.4803	7.45381e-06	3.87192e-05
CENPM	250.262	-0.857184	0.150795	-5.68442	1.31258e-08	1.0199e-07
CENPN	960.511	-0.679684	0.114884	-5.91625	3.2937e-09	2.76836e-08
CENPO	696.404	-0.664288	0.133876	-4.96197	6.97821e-07	4.29712e-06
CENPU	1076.71	-0.448548	0.0759728	-5.90406	3.54667e-09	2.97353e-08
CENPW	251.199	-0.874798	0.17213	-5.0822	3.73086e-07	2.40058e-06
CEP104	599.498	-0.839614	0.130936	-6.41239	1.43251e-10	1.40882e-09
CEP152	382.798	-0.491644	0.160589	-3.0615	0.00220233	0.00691677
CEP41	439.685	-0.503553	0.115305	-4.36716	1.25874e-05	6.29857e-05
CEP55	1514.73	-1.10143	0.0613106	-17.9648	3.67866e-72	5.31756e-70
CEP57	961.941	0.300799	0.0900932	3.33875	0.000841563	0.00289582
CEP85	823.36	-0.360497	0.0978971	-3.6824	0.000231044	0.000898041
CEP95	417.833	0.460282	0.134493	3.42235	0.000620822	0.00219758
CEPT1	461.857	0.340336	0.108455	3.13805	0.00170073	0.00548421
CERCAM	714.03	0.354545	0.0906239	3.91227	9.14325e-05	0.000386473
CERK	741.997	0.49878	0.0971828	5.13239	2.86093e-07	1.87212e-06
CERS1	270.328	0.498603	0.157777	3.16017	0.0015768	0.00512796
CERS2	5020.65	0.137853	0.0372216	3.70358	0.00021258	0.000833033
CERS5	551.437	0.46372	0.116357	3.98531	6.73928e-05	0.000292076
CES2	864.524	0.547925	0.0883878	6.1991	5.67871e-10	5.1948e-09
CETN2	422.585	-0.259095	0.0872642	-2.96909	0.00298686	0.00909784
CFAP36	752.415	0.350245	0.0968617	3.61593	0.000299272	0.00113611
CFB	22.4603	1.68054	0.359708	4.67196	2.98336e-06	1.6647e-05
CFI	226.396	1.52704	0.153442	9.95192	2.47367e-23	7.06618e-22
CFL1	18781.3	-0.429296	0.0679865	-6.31443	2.71159e-10	2.59372e-09
CFL2	823.139	-0.500984	0.100036	-5.00806	5.49808e-07	3.44771e-06
CGN	64.593	-1.12132	0.326416	-3.43525	0.000591999	0.00210578
CGREF1	180.232	0.703156	0.149914	4.69039	2.72683e-06	1.53229e-05
CH17-472G23.2	138.162	0.814825	0.195239	4.17347	2.99991e-05	0.000138996
CH507-42P11.8	94.8134	1.09248	0.176276	6.19757	5.73429e-10	5.24278e-09
CH507-9B2.4	17.7058	-6.69007	1.89414	-3.53197	0.000412469	0.00151839
CH507-9B2.5	458.932	-0.411403	0.101903	-4.03718	5.40968e-05	0.000238835
CHAC1	161.361	-1.70931	0.17378	-9.83607	7.87242e-23	2.15652e-21
CHAC2	246.528	-0.46265	0.128655	-3.59607	0.000323065	0.00121761
CHAF1A	1139.67	-0.764075	0.0809521	-9.4386	3.77786e-21	9.11471e-20
CHAF1B	333.507	-0.80382	0.127391	-6.30987	2.7927e-10	2.66674e-09
CHAMP1	961.449	-0.534403	0.0716792	-7.45548	8.95395e-14	1.23369e-12
CHCHD4	434.252	-0.389368	0.0892009	-4.36507	1.27084e-05	6.35018e-05
CHCHD7	397.533	-0.769449	0.122756	-6.26812	3.65441e-10	3.42905e-09
CHD3	1845.51	-0.513776	0.0794712	-6.46492	1.01349e-10	1.01277e-09
CHD4	8265.73	-0.366972	0.0786204	-4.66765	3.0467e-06	1.69725e-05
CHEK1	877.748	-0.668066	0.11545	-5.78663	7.18104e-09	5.76408e-08
CHIC1	196.206	0.5433	0.132343	4.10523	4.03912e-05	0.000182654
CHKA	335.053	-0.516868	0.110265	-4.68752	2.76536e-06	1.55238e-05
CHKB	161.966	0.951236	0.14957	6.35982	2.01994e-10	1.95782e-09
CHKB-CPT1B	69.2411	1.68837	0.321446	5.25244	1.50101e-07	1.02437e-06
CHM	726.098	0.428685	0.0882811	4.85591	1.19836e-06	7.06297e-06
CHML	1638.02	-0.888353	0.0825179	-10.7656	5.00442e-27	1.76661e-25
CHMP1B	911.357	0.807141	0.0728552	11.0787	1.59183e-28	6.22187e-27
CHMP2A	1502.29	0.557649	0.0866614	6.4348	1.23635e-10	1.22307e-09
CHMP4C	71.5713	1.14638	0.206441	5.55307	2.80688e-08	2.10774e-07
CHMP5	2535.12	0.400674	0.0976871	4.1016	4.10295e-05	0.00018529
CHN1	185.53	-0.658398	0.173923	-3.78558	0.00015335	0.000619758
CHORDC1	1400.99	-0.603006	0.082186	-7.33709	2.18292e-13	2.89812e-12
CHP1	1386.84	-0.334413	0.0678574	-4.92817	8.30034e-07	5.03364e-06
CHPF2	1174.22	0.577484	0.0754727	7.65156	1.98551e-14	2.86762e-13
CHRDL1	309.421	1.06432	0.15475	6.87762	6.086e-12	6.99452e-11
CHRM3	254.293	2.78474	0.243439	11.4392	2.66386e-30	1.15123e-28
CHRNB1	192.835	1.15873	0.148854	7.7843	7.00999e-15	1.06278e-13
CHST1	235.822	0.453658	0.132237	3.43066	0.000602124	0.00213817
CHST11	633.309	-0.625035	0.14557	-4.29371	1.75709e-05	8.5623e-05
CHST2	96.6817	-0.754221	0.245502	-3.07215	0.00212521	0.00671482
CHTF18	517.096	-0.561859	0.135597	-4.14358	3.41919e-05	0.00015712
CHTOP	1978.15	-0.157627	0.0499352	-3.15662	0.00159608	0.00518463
CHURC1-FNTB	39.0042	-2.18283	0.474756	-4.59779	4.27001e-06	2.3239e-05
CIAPIN1	1439.57	-0.259454	0.0602623	-4.30542	1.66671e-05	8.1734e-05
CICP14	113.925	0.666944	0.164634	4.05106	5.09863e-05	0.000226294
CIITA	837.907	1.01291	0.152047	6.66182	2.7045e-11	2.88297e-10
CINP	483.112	-0.296587	0.0974655	-3.043	0.00234235	0.00731542
CIR1	296.407	0.373332	0.124576	2.99681	0.00272822	0.00840008
CIRBP	1219.06	0.356443	0.0690636	5.16108	2.45528e-07	1.62407e-06
CITED4	343.831	0.98769	0.155424	6.35481	2.08679e-10	2.02028e-09
CKAP2	1420.43	-0.706102	0.0731925	-9.64718	5.05237e-22	1.30135e-20
CKAP2L	976.643	-0.412899	0.0824995	-5.00486	5.59021e-07	3.50286e-06
CKAP4	2144.48	-0.416245	0.0490543	-8.4854	2.1498e-17	3.90974e-16
CKAP5	4726.78	-0.506236	0.0953857	-5.30726	1.11287e-07	7.73659e-07
CKS1B	2170.26	-0.438712	0.105627	-4.15342	3.27537e-05	0.000150841
CKS2	2032.57	-0.656971	0.071567	-9.1798	4.31912e-20	9.5545e-19
CLCF1	304.223	0.517728	0.105005	4.9305	8.20197e-07	4.9848e-06
CLCN2	328.777	0.375759	0.120157	3.12724	0.00176453	0.0056714
CLCN7	1190.58	0.496367	0.117382	4.22864	2.35108e-05	0.000111508
CLDN12	845.625	0.594528	0.0849997	6.99446	2.66277e-12	3.18242e-11
CLDN15	139.993	0.768771	0.146952	5.23145	1.68187e-07	1.14084e-06
CLDND1	1892.01	0.578632	0.0871261	6.64132	3.10888e-11	3.27242e-10
CLIC1	5395.02	-0.577309	0.0710185	-8.12899	4.32897e-16	7.10256e-15
CLIC4	6343.53	-0.306364	0.0566751	-5.40562	6.45828e-08	4.66175e-07
CLIC5	4.34996	5.42132	1.4552	3.72547	0.000194949	0.000768612
CLIP4	1146.75	0.502835	0.0661098	7.60607	2.82567e-14	4.03929e-13
CLK1	507.973	0.712522	0.129771	5.49061	4.00559e-08	2.96145e-07
CLK3	840.274	0.401784	0.0859364	4.67537	2.93428e-06	1.64007e-05
CLK4	196.41	0.676065	0.158692	4.26023	2.04213e-05	9.81723e-05
CLMP	942.591	0.595593	0.176515	3.37418	0.00074036	0.0025772
CLNS1A	2697.58	-0.21341	0.0724133	-2.94712	0.00320752	0.00967506
CLPB	717.15	-0.904669	0.1039	-8.70708	3.11799e-18	5.97513e-17
CLPP	739.49	-0.434875	0.118479	-3.67049	0.000242086	0.00093597
CLSPN	801.617	-0.621185	0.116198	-5.34592	8.99566e-08	6.35648e-07
CLTB	855.308	-0.635686	0.10965	-5.79743	6.7338e-09	5.41806e-08
CLTC	10708.5	-0.375642	0.0662455	-5.67045	1.42422e-08	1.10052e-07
CLTCL1	198.023	0.537226	0.177629	3.02444	0.00249098	0.00773638
CLU	203.353	-1.21137	0.211203	-5.73558	9.71801e-09	7.6611e-08
CLUH	2060.73	-0.4079	0.117124	-3.48263	0.000496515	0.00179508
CLUHP3	131.488	1.42016	0.186215	7.62646	2.41285e-14	3.46987e-13
CMBL	709.215	-0.426941	0.0762215	-5.60133	2.12717e-08	1.60886e-07
CMC2	629.859	-0.418812	0.110115	-3.80341	0.00014272	0.000581854
CMIP	392.997	-0.981249	0.19952	-4.91805	8.74097e-07	5.28303e-06
CMSS1	808.797	-0.64717	0.0988599	-6.54634	5.89657e-11	6.01788e-10
CMTM3	870.975	0.488457	0.0779208	6.26863	3.64236e-10	3.41966e-09
CMTM4	712.061	0.612627	0.101178	6.05495	1.40457e-09	1.22922e-08
CMTM6	2815.86	0.519859	0.0570491	9.11248	8.05165e-20	1.74432e-18
CNBP	4924.34	-0.200519	0.0585989	-3.42189	0.00062187	0.00220083
CNDP2	910.666	-0.600276	0.0880587	-6.81677	9.31099e-12	1.04572e-10
CNN2	1091.86	-0.996794	0.0913733	-10.909	1.04361e-27	3.83757e-26
CNN3	2385.78	-2.39473	0.0801771	-29.868	5.12525e-196	4.77445e-193
CNNM2	260.483	0.489599	0.151554	3.23052	0.00123564	0.00410933
CNOT1	3794.61	-0.439679	0.0790937	-5.55897	2.71378e-08	2.04057e-07
CNOT3	885.588	-0.463062	0.0878614	-5.27036	1.36154e-07	9.33755e-07
CNOT6	819.327	-0.351672	0.1174	-2.9955	0.00273999	0.00842856
CNOT7	1293.11	-0.587653	0.102034	-5.7594	8.44114e-09	6.72404e-08
CNOT9	1163.27	-0.288577	0.0756373	-3.81528	0.000136031	0.000557285
CNP	3596.55	0.431733	0.0605128	7.13457	9.70918e-13	1.21586e-11
CNPY2	1899.74	0.604924	0.113645	5.32293	1.0211e-07	7.14304e-07
CNRIP1	177.77	-0.660229	0.138131	-4.77974	1.75524e-06	1.01315e-05
CNTF	34.5849	-0.952177	0.273592	-3.48028	0.000500891	0.00180934
CNTN3	147.887	1.02666	0.288312	3.56093	0.000369544	0.00137486
CNTN4	32.0051	1.45059	0.407709	3.55792	0.00037381	0.00138766
CNTNAP3	312.811	0.400306	0.133738	2.99322	0.00276052	0.0084855
CNTNAP3B	532.544	0.996433	0.116096	8.5828	9.25883e-18	1.72694e-16
CNTRL	621.179	-0.533466	0.109459	-4.87364	1.09561e-06	6.49845e-06
CNTROB	594.052	-0.491794	0.0977412	-5.03159	4.86426e-07	3.07672e-06
COA7	1086	-0.462201	0.103109	-4.48263	7.37296e-06	3.83705e-05
COASY	2236.89	-0.542833	0.0675745	-8.03311	9.503e-16	1.53365e-14
COG8	1093.19	0.25628	0.0707044	3.62466	0.000289341	0.00110215
COL11A2	216.574	1.74422	0.257393	6.77649	1.23135e-11	1.36556e-10
COL12A1	1065.34	-1.81043	0.121118	-14.9476	1.6137e-50	1.402e-48
COL13A1	344.1	-1.20072	0.138478	-8.67087	4.28844e-18	8.13445e-17
COL16A1	347.193	1.17158	0.134962	8.68087	3.9276e-18	7.49468e-17
COL18A1	442.622	0.671514	0.199213	3.37084	0.000749399	0.0026065
COL19A1	399.698	1.19757	0.156516	7.65138	1.98834e-14	2.86924e-13
COL1A1	38.9598	-2.76735	0.534933	-5.17326	2.30039e-07	1.53067e-06
COL22A1	71.2086	7.73368	1.28364	6.0248	1.69321e-09	1.46803e-08
COL4A1	4928.96	-1.11954	0.0735967	-15.2119	2.95037e-52	2.71823e-50
COL4A2	8834.39	-0.9908	0.0916396	-10.8119	3.02284e-27	1.08075e-25
COL4A3	3.75764	3.83781	1.29831	2.956	0.00311653	0.00943538
COL4A5	146.332	0.784385	0.259477	3.02295	0.00250323	0.00776725
COL5A1	302.265	-1.38512	0.229593	-6.03293	1.61016e-09	1.40037e-08
COL5A2	3212.01	-1.93145	0.0724573	-26.6563	1.5111e-156	8.73729e-154
COL5A3	134.345	-1.45719	0.189926	-7.67238	1.68828e-14	2.45525e-13
COL6A1	2224.79	0.959857	0.0779512	12.3136	7.65648e-35	3.90224e-33
COL6A2	886.688	1.24978	0.113757	10.9864	4.44184e-28	1.66997e-26
COL6A3	283.501	-0.732555	0.103087	-7.10618	1.19297e-12	1.47737e-11
COL7A1	192.269	0.797998	0.196511	4.06083	4.88978e-05	0.000217658
COL9A2	243.104	1.22048	0.240193	5.08125	3.74953e-07	2.41167e-06
COL9A3	3208.58	1.13711	0.0987579	11.5141	1.1196e-30	4.90169e-29
COLEC12	82.0611	-1.15238	0.282257	-4.08272	4.45117e-05	0.000199832
COLGALT1	3649	-0.23596	0.0541458	-4.35787	1.31335e-05	6.53479e-05
COLGALT2	67.0239	0.892102	0.210299	4.24206	2.21482e-05	0.000105596
COMMD1	195.789	-0.578896	0.191248	-3.02693	0.00247051	0.00767851
COMMD3	337.695	0.579909	0.144203	4.02148	5.78344e-05	0.000253866
COMMD5	619.711	0.425779	0.109595	3.88502	0.000102321	0.000428786
COMMD6	573.438	0.770588	0.135472	5.68818	1.28399e-08	9.99534e-08
COMMD8	447.99	-0.635566	0.12722	-4.99582	5.85869e-07	3.65743e-06
COPB1	3117.53	-0.156681	0.0464264	-3.37483	0.000738603	0.00257215
COPB2	4060.4	-0.456858	0.059242	-7.71172	1.24132e-14	1.84526e-13
COPG1	2590	-0.597608	0.0630008	-9.48571	2.40739e-21	5.88442e-20
COPG2	1015.8	-0.247159	0.0677216	-3.64964	0.000262609	0.0010088
COPS3	1884.83	-0.419482	0.0616964	-6.79913	1.05253e-11	1.17737e-10
COPS4	663.017	-0.400894	0.10945	-3.66279	0.000249486	0.000963027
COPS6	2057.96	-0.236096	0.0697695	-3.38394	0.000714535	0.00249715
COPS7B	576.439	-0.455669	0.0785497	-5.80102	6.59116e-09	5.31094e-08
COPZ1	2231.6	-0.458151	0.0786163	-5.82768	5.62019e-09	4.57917e-08
COQ10A	276.131	0.592995	0.120553	4.91896	8.70048e-07	5.26108e-06
COQ3	199.055	-0.512469	0.146166	-3.50607	0.000454782	0.00165922
COQ7	355.14	-0.370516	0.110157	-3.36353	0.000769512	0.00267071
CORO1A	171.965	-1.17482	0.190433	-6.1692	6.86381e-10	6.22794e-09
CORO1C	3065.23	-0.357307	0.0684061	-5.22332	1.7574e-07	1.1866e-06
CORO2A	253.562	-0.604064	0.120567	-5.0102	5.43737e-07	3.41091e-06
CORO2B	381.554	-1.0492	0.122343	-8.57584	9.83695e-18	1.82867e-16
COTL1	5390.51	-1.53116	0.068542	-22.3391	1.54269e-110	5.07211e-108
COX10	407.819	-0.4872	0.0986131	-4.94052	7.7913e-07	4.75763e-06
COX7C	3693.39	0.321411	0.0917447	3.50332	0.000459502	0.00167498
COX8A	2531.11	-0.299149	0.0927412	-3.22563	0.00125697	0.00417528
CP	3.92448	5.3905	1.42404	3.78536	0.000153485	0.000620154
CPA2	5.70356	-4.16732	1.33189	-3.12886	0.00175483	0.00564346
CPA4	2607.97	-2.86794	0.0892154	-32.1463	9.95137e-227	1.39054e-223
CPE	205.028	1.29543	0.194581	6.65756	2.78405e-11	2.96024e-10
CPEB2	130.546	0.899542	0.206508	4.35598	1.32476e-05	6.58373e-05
CPN1	75.6051	0.861134	0.25056	3.43683	0.000588556	0.00209486
CPNE2	321.654	0.417364	0.0976476	4.27418	1.91841e-05	9.28364e-05
CPSF1	1503.6	0.309203	0.0874657	3.53513	0.000407575	0.0015022
CPSF2	1428.65	-0.432286	0.0958971	-4.50781	6.54988e-06	3.44074e-05
CPSF3	1436.21	-0.381208	0.0857104	-4.44762	8.68256e-06	4.45227e-05
CPSF3L	1550.93	0.278002	0.0843422	3.29613	0.00098028	0.00332269
CPSF6	1997.52	-0.343663	0.0532795	-6.4502	1.11703e-10	1.11159e-09
CPT1B	200.892	1.42953	0.173355	8.24625	1.63438e-16	2.7682e-15
CRACR2A	491.373	-0.674343	0.102109	-6.60418	3.99715e-11	4.16041e-10
CREB3L4	236.75	0.676129	0.127917	5.28567	1.25247e-07	8.6604e-07
CREBL2	906.202	0.46277	0.0604635	7.65371	1.95261e-14	2.82254e-13
CREBRF	368.982	1.55319	0.174963	8.87723	6.85433e-19	1.38141e-17
CREBZF	756.585	0.399175	0.118237	3.37605	0.000735337	0.00256131
CREG1	1441.23	0.424323	0.066016	6.42758	1.29654e-10	1.2796e-09
CRELD1	302.028	1.21996	0.13394	9.10826	8.37126e-20	1.80423e-18
CRHR1-IT1	249.985	0.510485	0.139669	3.65497	0.000257208	0.000990097
CRIM1	4496.98	-1.85101	0.0854698	-21.6569	5.23061e-104	1.37042e-101
CRIP2	635.692	-0.543847	0.145162	-3.74648	0.000179331	0.000713073
CROCC	280.573	0.445554	0.125459	3.5514	0.00038319	0.00142059
CRY1	332.914	-0.704695	0.119712	-5.88658	3.94258e-09	3.27273e-08
CRY2	106.999	0.824437	0.175259	4.7041	2.54983e-06	1.43813e-05
CRYL1	129.342	0.855802	0.186191	4.59637	4.29922e-06	2.33829e-05
CRYZ	685.024	-0.503875	0.0958635	-5.25617	1.47085e-07	1.00461e-06
CS	3840.19	-0.590317	0.0765959	-7.7069	1.28911e-14	1.90783e-13
CSAD	114.505	1.02805	0.182932	5.61985	1.91128e-08	1.45344e-07
CSAG1	497.028	-0.305856	0.094667	-3.23086	0.0012342	0.00410535
CSDE1	10031.6	-0.422734	0.0701465	-6.02645	1.67597e-09	1.45384e-08
CSE1L	7236.49	-0.797184	0.063807	-12.4937	8.08392e-36	4.31691e-34
CSF2	45.4618	2.42154	0.243459	9.94639	2.61486e-23	7.44415e-22
CSGALNACT1	355.757	2.56713	0.112902	22.7378	1.89523e-114	6.62066e-112
CSK	1673.43	-0.566077	0.0838972	-6.74727	1.50652e-11	1.65323e-10
CSNK1A1	3650.62	-0.253301	0.0574757	-4.4071	1.04764e-05	5.30561e-05
CSNK1E	1891.99	0.362886	0.0744288	4.87561	1.08473e-06	6.44536e-06
CSNK2A1	3558.31	-0.470184	0.0771642	-6.09329	1.10615e-09	9.8241e-09
CSNK2A2	1691.48	-0.20877	0.0658179	-3.17194	0.00151426	0.00494953
CSPG4	12416.9	0.471229	0.106674	4.41748	9.98568e-06	5.06933e-05
CSPG4P10	48.7695	0.9961	0.283028	3.51943	0.000432469	0.00158436
CSPG4P12	43.4716	0.823634	0.273609	3.01026	0.0026102	0.00807079
CSPG4P13	8.63236	-4.30558	1.08586	-3.96513	7.33546e-05	0.000315549
CSRP1	2694.35	-0.194614	0.0501497	-3.88067	0.000104169	0.000435914
CSTF1	886.714	-0.322348	0.0683856	-4.71369	2.43276e-06	1.37859e-05
CSTF2	969.064	-0.291417	0.0695659	-4.18908	2.80086e-05	0.000130349
CSTF3	760.026	-0.713291	0.108547	-6.57127	4.98885e-11	5.1258e-10
CT45A1	1138.23	-0.279089	0.0925805	-3.01456	0.00257356	0.00796189
CT45A3	1212.66	-0.44346	0.11372	-3.89956	9.63673e-05	0.000405798
CTAG1A	611.23	0.642033	0.131716	4.87439	1.09148e-06	6.48085e-06
CTAG1B	717.026	0.693776	0.129217	5.3691	7.91322e-08	5.62957e-07
CTB-50L17.10	748.192	-0.389476	0.107237	-3.6319	0.00028134	0.00107387
CTC-260F20.3	125.871	1.01908	0.238499	4.27288	1.92967e-05	9.33544e-05
CTC-493P15.2	11.6857	1.54148	0.504172	3.05744	0.00223236	0.00700192
CTCF	1280.27	-0.377635	0.0504786	-7.48109	7.37061e-14	1.01972e-12
CTD-2116N17.1	184.45	-1.04752	0.215338	-4.86456	1.14712e-06	6.79197e-06
CTD-2516K3.3	8.31881	2.34031	0.790759	2.95957	0.00308068	0.00933782
CTD-2666L21.1	7.02901	2.33011	0.766146	3.04134	0.00235527	0.00735305
CTDSP1	897.841	0.367094	0.0825906	4.44475	8.79941e-06	4.5053e-05
CTDSP2	2523.51	0.282284	0.0954649	2.95693	0.00310714	0.00941292
CTDSPL	398.414	-1.56563	0.168799	-9.2751	1.77456e-20	4.03196e-19
CTGF	844.884	-2.20927	0.0782608	-28.2296	2.53681e-175	2.02558e-172
CTH	145.446	-1.35587	0.163333	-8.30127	1.03007e-16	1.77332e-15
CTHRC1	820.054	1.95696	0.114481	17.0941	1.64204e-65	2.02454e-63
CTLA4	18.9537	2.51683	0.683988	3.67964	0.000233568	0.000906439
CTNNA1	8418.17	0.144692	0.0403464	3.58624	0.000335476	0.0012607
CTNNAL1	1446.41	-1.52439	0.101691	-14.9904	8.47835e-51	7.48236e-49
CTNNB1	7851.62	0.181433	0.0478063	3.79516	0.000147546	0.00059919
CTNNBL1	747.301	-0.383683	0.0745911	-5.14381	2.69217e-07	1.7682e-06
CTNND1	3355.3	-0.309477	0.068844	-4.49533	6.94614e-06	3.62844e-05
CTNS	366.955	0.502217	0.117972	4.25708	2.07119e-05	9.93495e-05
CTPS1	2081.06	-0.641923	0.0710235	-9.03817	1.59316e-19	3.36449e-18
CTSA	2132.11	0.527409	0.0602539	8.75311	2.07557e-18	4.0142e-17
CTSB	4210.2	0.295437	0.060297	4.8997	9.59816e-07	5.76853e-06
CTSC	4850.01	1.01805	0.0523055	19.4636	2.23548e-84	4.11917e-82
CTSF	590.37	1.63896	0.129588	12.6475	1.15536e-36	6.54498e-35
CTSH	187.723	0.596948	0.140187	4.25824	2.06044e-05	9.89106e-05
CTSK	146.624	0.976765	0.147549	6.61994	3.5934e-11	3.74715e-10
CTSO	29.4527	1.90886	0.336788	5.66783	1.44619e-08	1.11698e-07
CTSS	234.144	3.47268	0.204545	16.9776	1.20309e-64	1.43074e-62
CTSV	18.8594	-1.59192	0.438154	-3.63325	0.000279878	0.00106878
CTSZ	3730.22	-0.233934	0.0650487	-3.59629	0.000322789	0.00121712
CTTN	4174.15	0.209141	0.0529207	3.95197	7.75091e-05	0.000332058
CUEDC1	922.964	0.328816	0.100447	3.27354	0.00106211	0.0035719
CUEDC2	673.349	0.382507	0.100998	3.78728	0.000152302	0.000616564
CUL1	1464.18	-0.345378	0.054741	-6.30932	2.80265e-10	2.67472e-09
CUL2	892.256	-0.316616	0.0832424	-3.80355	0.000142638	0.000581795
CUL3	1082.65	-0.314201	0.0866697	-3.62526	0.000288666	0.00110033
CUL4A	2735.93	-0.475137	0.0480924	-9.87969	5.09923e-23	1.42744e-21
CUL4B	1792.31	-0.619436	0.0670149	-9.24327	2.39082e-20	5.36669e-19
CUL7	949.712	1.01199	0.090571	11.1735	5.49755e-29	2.20007e-27
CUTC	330.007	-0.713356	0.109017	-6.54353	6.0085e-11	6.12838e-10
CUX1	1465.68	0.258488	0.0866439	2.98333	0.00285129	0.0087373
CWC27	458.513	-0.429621	0.0996951	-4.30935	1.63737e-05	8.03964e-05
CXADRP3	18.531	1.14464	0.377929	3.02871	0.00245604	0.00763918
CXCL1	819.312	1.69862	0.0965737	17.5888	3.0017e-69	4.0266e-67
CXCL10	5.04549	6.88118	1.40949	4.88203	1.04998e-06	6.25659e-06
CXCL16	121.545	1.71187	0.222715	7.6864	1.51336e-14	2.21431e-13
CXCL2	97.9731	4.03981	0.250796	16.108	2.24301e-58	2.38043e-56
CXCL3	251.028	4.30076	0.19341	22.2365	1.5249e-109	4.73511e-107
CXCL8	3685.98	3.87469	0.106596	36.3492	2.70057e-289	9.05664e-286
CXCR4	6.09855	4.58739	1.47018	3.1203	0.00180669	0.00580245
CXorf23	136.924	0.631828	0.196235	3.21975	0.00128303	0.00425277
CXorf38	561.305	-0.681578	0.089373	-7.62623	2.41724e-14	3.4732e-13
CXXC1	742.952	0.419003	0.0809168	5.17819	2.24046e-07	1.49376e-06
CYB561D1	263.225	1.03952	0.141904	7.32546	2.38075e-13	3.14334e-12
CYB561D2	380.002	0.448484	0.133466	3.3603	0.000778588	0.00269906
CYB5B	2334.16	-0.927549	0.0629225	-14.7411	3.50907e-49	2.97172e-47
CYB5D2	283.198	0.743127	0.116692	6.36825	1.91196e-10	1.85853e-09
CYB5R1	448.765	0.252049	0.0848066	2.97204	0.00295829	0.00902395
CYB5R2	263.177	1.27968	0.1271	10.0683	7.62786e-24	2.22829e-22
CYB5R3	1923.04	-0.427656	0.0844756	-5.06247	4.1385e-07	2.64965e-06
CYB5R4	373.213	-0.778366	0.148783	-5.23157	1.68079e-07	1.14057e-06
CYBRD1	549.45	0.725495	0.108279	6.70024	2.08075e-11	2.25243e-10
CYCS	2871.44	-0.687597	0.0816219	-8.42418	3.63299e-17	6.44634e-16
CYFIP1	2725.67	0.158531	0.0534286	2.96715	0.00300574	0.00914372
CYFIP2	442.825	0.531265	0.128875	4.12234	3.75049e-05	0.00017066
CYHR1	532.948	0.973506	0.0979678	9.937	2.87344e-23	8.13883e-22
CYLD	514.616	0.398396	0.114053	3.49308	0.00047748	0.00173373
CYP1B1	66.0124	2.69788	0.321856	8.38228	5.19137e-17	9.10552e-16
CYP26B1	85.7379	1.19699	0.330726	3.61929	0.000295418	0.00112326
CYP27A1	134.65	1.63079	0.172045	9.47887	2.57042e-21	6.27376e-20
CYP27B1	314.665	0.368274	0.110048	3.3465	0.000818397	0.00282306
CYP2R1	38.7027	1.82548	0.342149	5.33534	9.53661e-08	6.71044e-07
CYP51A1	812.547	-0.673855	0.0829305	-8.12554	4.45389e-16	7.30038e-15
CYR61	1650.21	-2.10942	0.06097	-34.5977	2.73903e-262	6.56114e-259
CYS1	3.35555	4.72623	1.49363	3.16427	0.00155475	0.00506018
CYSRT1	24.1628	1.11847	0.316449	3.53445	0.000408627	0.00150491
CYSTM1	574.831	0.408885	0.108066	3.78366	0.000154537	0.000623654
CYTH2	945.249	0.458832	0.0969526	4.73254	2.21725e-06	1.26545e-05
CYTH3	556.693	-1.06089	0.0943922	-11.2392	2.61824e-29	1.07341e-27
DAAM2	428.193	0.943294	0.140294	6.7237	1.77162e-11	1.92525e-10
DAD1	1226.45	-0.240997	0.0802341	-3.00368	0.0026674	0.00822943
DAGLA	183.543	-0.569374	0.176265	-3.23022	0.00123696	0.0041129
DALRD3	570.094	0.773819	0.0992267	7.79849	6.26503e-15	9.53286e-14
DAP	2827.83	-0.350976	0.0454893	-7.71556	1.20449e-14	1.79209e-13
DARS2	2116.72	-0.637768	0.0685088	-9.30929	1.28694e-20	2.95205e-19
DAZAP1	1916.69	-0.513219	0.0697298	-7.3601	1.83766e-13	2.45921e-12
DAZAP2	2129.96	0.235022	0.0529067	4.4422	8.90431e-06	4.55579e-05
DBF4	673.116	-0.953893	0.113643	-8.39379	4.70711e-17	8.2648e-16
DBF4B	309.47	-1.03756	0.135435	-7.66097	1.84537e-14	2.67444e-13
DBI	1260.1	-0.531008	0.0817746	-6.49355	8.38362e-11	8.47868e-10
DBNDD1	370.877	0.789596	0.118704	6.65181	2.89504e-11	3.06853e-10
DCAF13	2367.62	-0.27441	0.0893411	-3.07149	0.00212991	0.00672588
DCAF15	615.737	-0.380028	0.101944	-3.72781	0.000193147	0.000762405
DCAF16	1183.18	0.531171	0.0930745	5.70694	1.15025e-08	8.99181e-08
DCAF6	856.436	-0.306214	0.0815456	-3.75513	0.00017325	0.000691351
DCAF7	2389.35	-0.323268	0.0662852	-4.87693	1.07752e-06	6.40478e-06
DCAF8	1752.35	0.552855	0.0705713	7.83399	4.72644e-15	7.25095e-14
DCBLD2	13335.4	-0.286467	0.0945876	-3.02859	0.00245696	0.00764062
DCLRE1B	340.287	-0.503974	0.0907663	-5.55244	2.81716e-08	2.11451e-07
DCP2	777.987	-1.06236	0.157958	-6.72554	1.74942e-11	1.90235e-10
DCSTAMP	11.5862	3.8487	1.08167	3.5581	0.000373541	0.00138697
DCTD	1707	-0.423562	0.0574418	-7.37377	1.65874e-13	2.22866e-12
DCTN1	2956.26	-0.314078	0.0743909	-4.22199	2.42153e-05	0.000114317
DCTN5	2083.6	-0.259482	0.0662613	-3.91604	9.00159e-05	0.00038087
DCTPP1	993.842	-0.513516	0.11482	-4.47238	7.73541e-06	3.99714e-05
DCUN1D5	1274.38	-0.453723	0.0916941	-4.94823	7.48924e-07	4.59018e-06
DDAH1	490.946	-1.51562	0.105676	-14.3422	1.19251e-46	9.52189e-45
DDAH2	221.55	-0.495567	0.166721	-2.97244	0.00295439	0.00901369
DDB1	6861.44	-0.216023	0.0571508	-3.77987	0.000156911	0.00063156
DDI2	1076.64	-0.312764	0.0830428	-3.7663	0.000165688	0.000663214
DDR1	1735.34	0.474066	0.0718383	6.59907	4.13755e-11	4.29854e-10
DDR2	2135.35	-0.84275	0.0960951	-8.76997	1.78719e-18	3.47651e-17
DDTL	31.7868	1.25618	0.31345	4.0076	6.13396e-05	0.000268059
DDX1	3594.89	-0.501726	0.0602999	-8.3205	8.75912e-17	1.51415e-15
DDX17	4458.5	0.381582	0.0623745	6.1176	9.49969e-10	8.49098e-09
DDX18	2427.7	-0.531683	0.0893602	-5.94988	2.68339e-09	2.27133e-08
DDX19B	493.041	-0.572727	0.122648	-4.66969	3.0165e-06	1.68098e-05
DDX20	675.584	-0.303951	0.0854085	-3.55879	0.000372565	0.00138365
DDX21	6333.83	-0.434961	0.0646598	-6.72691	1.73302e-11	1.88574e-10
DDX24	1968.91	-0.233595	0.0641662	-3.64047	0.000272144	0.00104188
DDX27	2146.1	-0.247131	0.0524774	-4.70929	2.48577e-06	1.40436e-05
DDX31	667.694	-0.413329	0.0721772	-5.72658	1.02473e-08	8.05562e-08
DDX39A	2783.28	-0.449955	0.0798831	-5.63266	1.77446e-08	1.35493e-07
DDX39B	3315.34	-0.886555	0.0547474	-16.1936	5.59904e-59	6.05707e-57
DDX3X	8230.67	-0.258303	0.0619529	-4.16934	3.05477e-05	0.000141381
DDX46	2811.98	-0.347253	0.0591219	-5.87351	4.26674e-09	3.53307e-08
DDX47	2084.64	-0.327402	0.0598687	-5.46866	4.53445e-08	3.33189e-07
DDX52	957.211	-0.324199	0.091626	-3.53828	0.00040274	0.00148637
DDX54	1922.73	-0.510661	0.138397	-3.68983	0.0002244	0.000875057
DDX55	574.374	-0.392252	0.100062	-3.92007	8.85214e-05	0.00037483
DDX56	2316.51	-0.250083	0.0652934	-3.83014	0.000128068	0.000527629
DDX58	104.8	0.872469	0.174421	5.00209	5.67131e-07	3.54838e-06
DDX59	461.433	0.370661	0.0946022	3.9181	8.92488e-05	0.000377815
DDX60	120.731	0.768322	0.248392	3.09319	0.00198019	0.00630412
DDX60L	161.678	-0.601607	0.187135	-3.21482	0.00130526	0.00431945
DEAF1	328.635	0.56383	0.144698	3.89659	9.75576e-05	0.000410192
DEDD	850.702	-0.203771	0.0684273	-2.97791	0.00290218	0.00887052
DENND1A	587.302	-0.456342	0.0983933	-4.63793	3.5191e-06	1.94618e-05
DENND2A	175.754	-1.20319	0.151748	-7.92887	2.21153e-15	3.44957e-14
DENND4B	2013.6	0.341277	0.107459	3.17589	0.00149376	0.00488824
DENND4C	971.789	0.342692	0.112274	3.05228	0.0022711	0.00711277
DENND5B	634.068	-0.773767	0.0839228	-9.21998	2.97143e-20	6.60807e-19
DENND6B	26.2512	2.33098	0.475449	4.90269	9.45315e-07	5.68749e-06
DENR	2017.04	-0.648804	0.061867	-10.4871	9.90423e-26	3.23102e-24
DEPDC1	1108.71	-1.02152	0.130676	-7.81722	5.40021e-15	8.24687e-14
DEPDC1B	653.707	-0.63862	0.105871	-6.03203	1.61909e-09	1.40741e-08
DESI1	1018.48	-0.527537	0.100905	-5.22805	1.71307e-07	1.1606e-06
DESI2	1670.8	-0.247415	0.0635359	-3.89409	9.85665e-05	0.000414123
DFFA	1628.35	-0.425999	0.0641105	-6.64476	3.0372e-11	3.20502e-10
DFNA5	323.874	0.6118	0.117107	5.22428	1.74831e-07	1.18113e-06
DGAT1	436.841	0.488571	0.155205	3.14792	0.00164439	0.00532299
DGKG	255.287	-0.797635	0.129443	-6.16207	7.18009e-10	6.49034e-09
DGKQ	314.17	0.88037	0.113311	7.76948	7.8811e-15	1.18733e-13
DGKZ	1197.19	-0.324183	0.0921252	-3.51894	0.000433271	0.00158671
DHCR24	4852.31	-0.624412	0.0510248	-12.2374	1.9618e-34	9.84894e-33
DHCR7	1182.82	-1.27049	0.123977	-10.2478	1.21039e-24	3.69686e-23
DHDDS	521.483	-0.47364	0.0925366	-5.1184	3.08132e-07	2.00495e-06
DHFR	1939.93	-0.336063	0.07687	-4.37183	1.23208e-05	6.17085e-05
DHFRP1	230.84	-0.966114	0.154293	-6.26157	3.81116e-10	3.55822e-09
DHPS	1438.78	0.535042	0.0773691	6.91545	4.66384e-12	5.43456e-11
DHRS13	240.666	0.709891	0.116959	6.0696	1.28232e-09	1.12871e-08
DHRS2	94.6901	-3.52436	0.26064	-13.5219	1.16091e-41	7.75544e-40
DHRS3	1414.68	0.525154	0.0758832	6.92056	4.49855e-12	5.24924e-11
DHRS7	262.36	0.759761	0.148258	5.1246	2.9817e-07	1.94315e-06
DHTKD1	631.286	-1.13977	0.17051	-6.68449	2.31725e-11	2.49555e-10
DHX15	4974.12	-0.36544	0.0680853	-5.36738	7.98869e-08	5.68085e-07
DHX29	949.306	-0.205421	0.0667592	-3.07704	0.00209068	0.00662068
DHX33	1314.05	-0.41422	0.0897332	-4.61613	3.90955e-06	2.14724e-05
DHX34	691.502	-0.539138	0.120503	-4.47407	7.67452e-06	3.96813e-05
DHX37	1134.78	-0.499325	0.0943292	-5.29343	1.20042e-07	8.3245e-07
DHX57	676.364	-0.531746	0.101628	-5.23226	1.67453e-07	1.13724e-06
DHX58	111.766	0.885019	0.228236	3.87765	0.00010547	0.000440825
DHX9	8298.24	-0.22542	0.0581771	-3.87472	0.000106747	0.000445813
DIAPH1	4503.47	-0.386687	0.0656088	-5.89384	3.77324e-09	3.14931e-08
DIAPH3	295.393	-0.646959	0.136296	-4.74671	2.06756e-06	1.18547e-05
DICER1	684.761	-0.509869	0.170511	-2.99025	0.00278752	0.00855907
DIEXF	1170.9	0.22404	0.0689414	3.24971	0.00115522	0.00385717
DIMT1	945.548	-0.596665	0.0804371	-7.41778	1.19104e-13	1.62237e-12
DIP2A	437.734	-0.384223	0.13017	-2.95169	0.00316035	0.0095603
DISC1	114.053	-0.544361	0.168906	-3.22286	0.00126918	0.00421171
DKC1	3020.58	-0.708119	0.0579941	-12.2102	2.74305e-34	1.36891e-32
DKK1	2587.7	-0.512148	0.0704027	-7.27456	3.47557e-13	4.52121e-12
DKK3	123.143	-0.836274	0.220068	-3.80007	0.000144654	0.000588443
DLAT	1037.19	-0.578141	0.070351	-8.21796	2.06995e-16	3.47785e-15
DLC1	960.342	-1.01356	0.0799962	-12.6701	8.6649e-37	4.95881e-35
DLD	1912.61	-0.241467	0.071879	-3.35935	0.000781261	0.00270777
DLG1	739.027	-0.563477	0.106801	-5.27593	1.32083e-07	9.08809e-07
DLG4	480.377	0.650604	0.103854	6.26461	3.73752e-10	3.49725e-09
DLGAP5	875.384	-0.997165	0.0801847	-12.4359	1.66934e-35	8.80236e-34
DLK2	81.5693	0.576772	0.193038	2.98787	0.00280931	0.00861966
DLST	2054.56	-0.233999	0.0451993	-5.17706	2.25409e-07	1.50105e-06
DLX4	30.4819	1.44763	0.346427	4.17874	2.93128e-05	0.000136079
DMBT1	140.681	2.57564	0.181714	14.1741	1.32449e-45	1.0282e-43
DMC1	17.2028	-2.62398	0.530288	-4.94822	7.48971e-07	4.59018e-06
DMKN	181.182	1.09536	0.150011	7.30183	2.83879e-13	3.72172e-12
DMPK	315.899	0.96438	0.154657	6.23559	4.50071e-10	4.1649e-09
DMRTA1	137.185	0.658806	0.1738	3.7906	0.000150283	0.000608978
DNA2	352.617	-0.831163	0.160877	-5.16646	2.38574e-07	1.58244e-06
DNAAF5	943.328	-0.538951	0.10426	-5.16927	2.35005e-07	1.55939e-06
DNAH1	158.304	1.09142	0.291962	3.73823	0.000185319	0.000733575
DNAH10OS	28.3988	1.18466	0.317284	3.73377	0.000188637	0.000746007
DNAH2	170.603	0.86801	0.237758	3.65081	0.000261419	0.00100469
DNAH9	167.7	-1.57912	0.248017	-6.36698	1.92786e-10	1.8729e-09
DNAJA3	1757.37	-0.305843	0.0629695	-4.85701	1.19172e-06	7.02632e-06
DNAJB1	3060.04	-0.328669	0.046296	-7.09929	1.25398e-12	1.54951e-11
DNAJB2	387.797	0.570058	0.121869	4.67761	2.90238e-06	1.62386e-05
DNAJB9	284.83	0.968057	0.10399	9.30909	1.2893e-20	2.95342e-19
DNAJC1	275.154	0.575022	0.116844	4.9213	8.59732e-07	5.20245e-06
DNAJC11	1481.48	-0.515913	0.0560135	-9.21052	3.24544e-20	7.19834e-19
DNAJC12	95.0129	1.01757	0.188663	5.39356	6.90761e-08	4.96404e-07
DNAJC14	1558.4	0.270788	0.0529213	5.1168	3.10761e-07	2.02127e-06
DNAJC15	271.499	-0.901147	0.147982	-6.08956	1.13222e-09	1.00344e-08
DNAJC16	461.842	0.685539	0.146298	4.6859	2.78726e-06	1.56258e-05
DNAJC2	893.153	-0.47241	0.0877886	-5.38122	7.39839e-08	5.28573e-07
DNAJC4	195.876	0.692188	0.15619	4.43169	9.34955e-06	4.76949e-05
DNAJC7	2173.62	-0.385209	0.0679717	-5.6672	1.45154e-08	1.1206e-07
DNAJC9	611.102	-0.321296	0.0845059	-3.80205	0.000143503	0.000584327
DNAL4	123.638	0.736395	0.17699	4.16065	3.17345e-05	0.000146429
DNASE1	236.137	0.56847	0.17119	3.3207	0.000897927	0.00307651
DNASE1L1	538.449	0.428904	0.10221	4.19632	2.71282e-05	0.000126638
DNM1	888.445	0.611111	0.192194	3.17966	0.00147449	0.00483273
DNM1L	2461.49	-0.35086	0.0850494	-4.12537	3.70144e-05	0.000168611
DNM2	3023.14	-0.26	0.0645243	-4.02949	5.5899e-05	0.00024595
DNMBP	1141.64	-0.385912	0.0582637	-6.62355	3.50677e-11	3.66593e-10
DNMT1	4366.53	-0.517765	0.0813333	-6.36597	1.94061e-10	1.88421e-09
DNMT3B	98.2011	-1.145	0.228285	-5.01565	5.28534e-07	3.32176e-06
DNTTIP2	1282.87	-0.312757	0.0727507	-4.29902	1.71551e-05	8.38163e-05
DOC2GP	7.15138	3.466	0.686254	5.05061	4.404e-07	2.80571e-06
DOCK10	129.716	-1.11045	0.310081	-3.58116	0.000342077	0.00128206
DOCK11	216.432	-1.20658	0.142438	-8.47088	2.43537e-17	4.39101e-16
DOCK2	176.269	-2.71837	0.237966	-11.4234	3.19535e-30	1.37032e-28
DOK3	48.1351	1.2779	0.294152	4.34435	1.39689e-05	6.91967e-05
DOLPP1	424.742	-0.348209	0.0918301	-3.79188	0.000149511	0.000606288
DOPEY2	127.387	1.19222	0.284188	4.19519	2.7264e-05	0.000127202
DPH1	637.59	0.263089	0.0882162	2.98232	0.0028607	0.00876289
DPH6	206.803	-0.525776	0.159094	-3.30481	0.000950417	0.0032352
DPH7	432.527	0.382757	0.0851877	4.4931	7.01948e-06	3.66447e-05
DPP7	1073.82	0.97819	0.116783	8.37613	5.46952e-17	9.57337e-16
DPY19L2P2	149.922	0.668181	0.129692	5.15206	2.57643e-07	1.69751e-06
DPY19L4	721.161	-0.387558	0.106922	-3.62466	0.000289339	0.00110215
DPYSL3	1681.55	-0.810528	0.104023	-7.79185	6.60373e-15	1.003e-13
DPYSL5	505.07	-1.65194	0.153774	-10.7427	6.41652e-27	2.25088e-25
DR1	1105.44	-0.243808	0.0654998	-3.72227	0.000197442	0.000777343
DRAM1	452.58	0.563243	0.13402	4.20269	2.63763e-05	0.000123541
DRAP1	2711.6	-0.30641	0.0999376	-3.06601	0.00216935	0.00683367
DRG2	886.567	-0.353356	0.0803243	-4.39912	1.08692e-05	5.49292e-05
DSC3	128.232	1.30015	0.203472	6.38981	1.66096e-10	1.62301e-09
DSCC1	658.064	-0.425266	0.0906087	-4.69344	2.68651e-06	1.51064e-05
DSEL	221.249	0.546592	0.104599	5.2256	1.73592e-07	1.1738e-06
DSG2	1139.6	-0.27591	0.0854182	-3.23011	0.00123743	0.00411366
DSN1	768.67	-0.409277	0.0849967	-4.81521	1.47046e-06	8.57322e-06
DSTYK	603.991	0.350947	0.101158	3.46929	0.000521844	0.00187682
DTD1	931.65	-0.497752	0.0867921	-5.73499	9.75156e-09	7.68394e-08
DTL	1385.65	-1.00095	0.130033	-7.69761	1.3863e-14	2.03908e-13
DTWD2	195.678	-0.524039	0.124567	-4.20687	2.58934e-05	0.000121585
DTX1	117.963	0.987505	0.244741	4.0349	5.46251e-05	0.00024085
DTX2	279.099	-0.67413	0.144475	-4.66606	3.07024e-06	1.70923e-05
DTX3	498.847	0.317052	0.0922989	3.43506	0.000592427	0.00210658
DTX3L	829.954	0.362117	0.0764672	4.73558	2.18431e-06	1.2475e-05
DTYMK	843.439	-0.586517	0.111261	-5.27154	1.35281e-07	9.2815e-07
DUS2	280.229	-0.643397	0.15142	-4.2491	2.14631e-05	0.000102592
DUSP10	358.818	1.70421	0.111336	15.3069	6.87182e-53	6.43725e-51
DUSP14	807.968	-0.241213	0.0678937	-3.55281	0.000381143	0.00141394
DUSP4	6182.18	0.717044	0.0433622	16.5362	2.01494e-61	2.25244e-59
DUSP9	79.5517	-0.863664	0.242639	-3.55946	0.000371612	0.00138041
DUX4L27	3.61113	4.24835	1.34581	3.15673	0.00159547	0.00518463
DUXAP9	827.132	0.60004	0.104697	5.73121	9.97173e-09	7.84636e-08
DVL2	1142.34	0.771179	0.0756404	10.1953	2.08053e-24	6.27453e-23
DVL3	998.083	0.285422	0.0931702	3.06345	0.00218804	0.0068835
DXO	261.914	0.352795	0.113274	3.11452	0.00184243	0.00590705
DYNC1H1	7235.34	-0.433597	0.107982	-4.01546	5.93305e-05	0.000260024
DYNC1I1	46.0145	-1.14748	0.387594	-2.96052	0.00307119	0.00931244
DYNC1LI1	1264.5	-0.427254	0.0994583	-4.29581	1.74053e-05	8.48901e-05
DYNLT3	1674.3	1.20602	0.0707936	17.0358	4.45697e-65	5.41554e-63
DYRK2	822.087	-0.366395	0.097518	-3.75721	0.00017182	0.000685809
DYSF	113.451	-1.19012	0.288144	-4.1303	3.62289e-05	0.000165573
DZIP1	1231.67	0.238625	0.0666936	3.57793	0.000346327	0.00129654
DZIP3	349.29	-0.364268	0.117231	-3.10727	0.00188823	0.00604233
E2F1	803.391	-0.293157	0.0884437	-3.31462	0.000917677	0.00313841
E2F2	202.614	-0.745719	0.138081	-5.40059	6.64231e-08	4.78429e-07
E2F4	2950.31	0.142268	0.0479274	2.96841	0.00299345	0.00911462
E2F5	223.32	0.54375	0.118656	4.58259	4.59258e-06	2.48575e-05
E2F7	788.554	-0.515968	0.1026	-5.02894	4.932e-07	3.11487e-06
E2F8	131.213	-0.903857	0.189289	-4.775	1.79705e-06	1.03657e-05
EAPP	400.597	0.301024	0.0996204	3.02171	0.00251354	0.0077949
EARS2	1071.65	-0.361929	0.107785	-3.35788	0.000785426	0.00271939
EBI3	58.4228	1.03337	0.211321	4.89004	1.00816e-06	6.0267e-06
EBNA1BP2	2763.46	-0.716203	0.0673917	-10.6275	2.22048e-26	7.47651e-25
EBP	927.42	-0.88014	0.0982864	-8.95485	3.40188e-19	7.02497e-18
EBPL	521.792	-0.365281	0.12226	-2.98773	0.00281054	0.00862188
ECHDC1	824.442	-0.426123	0.0877031	-4.8587	1.18161e-06	6.97401e-06
ECHDC2	166.763	1.10295	0.165674	6.65736	2.78786e-11	2.96241e-10
ECHS1	1815.44	-0.440507	0.0773854	-5.69237	1.25285e-08	9.77103e-08
ECI2	508.581	-0.762891	0.0924884	-8.24851	1.60387e-16	2.71928e-15
ECM1	386.373	-0.481723	0.105204	-4.57895	4.67321e-06	2.52612e-05
ECM2	25.18	-1.90361	0.385675	-4.93579	7.98263e-07	4.86207e-06
ECSCR	6.84715	-4.95337	1.33469	-3.71124	0.000206244	0.000810096
ECT2	1434.36	-0.664511	0.0935309	-7.10472	1.20563e-12	1.49196e-11
EDA2R	177.659	0.51702	0.129583	3.98987	6.61108e-05	0.000286891
EDC3	1273.05	-0.227719	0.0743047	-3.06467	0.00217911	0.00685928
EDIL3	88.4699	1.34727	0.30197	4.46162	8.1342e-06	4.18567e-05
EDNRB	493.561	2.19192	0.121243	18.0788	4.68017e-73	6.94488e-71
EEA1	1159.31	-1.17894	0.172024	-6.85334	7.21439e-12	8.20682e-11
EED	626.028	-0.504474	0.109128	-4.62278	3.78637e-06	2.083e-05
EEF1A1	204108	0.628338	0.0655961	9.5789	9.80872e-22	2.48073e-20
EEF1A2	821.867	0.533526	0.106365	5.01599	5.27615e-07	3.31723e-06
EEF1AKMT1	82.4532	-1.12168	0.229902	-4.87894	1.06656e-06	6.3441e-06
EEF1B2	6102.71	0.669815	0.0867568	7.7206	1.15784e-14	1.72728e-13
EEF1D	4164.3	0.328762	0.0957192	3.43465	0.000593312	0.00210873
EEF1G	28361.3	0.305145	0.0761251	4.00847	6.11138e-05	0.000267271
EEF2	40262.9	0.304572	0.0721267	4.22274	2.41355e-05	0.000114097
EFEMP1	151.67	-1.97229	0.15285	-12.9035	4.30327e-38	2.55877e-36
EFEMP2	97.0695	1.40496	0.235425	5.96775	2.4055e-09	2.04645e-08
EFHD2	1665.53	-0.883646	0.0915554	-9.6515	4.84422e-22	1.24966e-20
EFL1	760.665	0.540254	0.125975	4.28859	1.79813e-05	8.74195e-05
EFNA1	410.453	1.73252	0.121407	14.2704	3.34761e-46	2.62303e-44
EFNA3	75.7977	1.49407	0.222035	6.72899	1.70847e-11	1.86508e-10
EFNA5	188.193	-1.0323	0.296163	-3.48559	0.000491051	0.00177801
EFNB3	117.984	0.783867	0.171561	4.56904	4.89972e-06	2.63413e-05
EFR3B	62.7812	-1.19925	0.270415	-4.43485	9.21374e-06	4.70594e-05
EFTUD2	3665.81	-0.550151	0.0729268	-7.54388	4.56177e-14	6.39563e-13
EGFLAM	67.8565	-0.836338	0.272909	-3.06452	0.00218016	0.00686129
EGFR	729.903	-0.477211	0.121953	-3.91307	9.11294e-05	0.000385289
EGLN1	1154.13	0.489481	0.111155	4.40359	1.06476e-05	5.38581e-05
EGLN2	1000.45	0.610599	0.100025	6.10446	1.03148e-09	9.18523e-09
EGR1	662.446	-0.447363	0.0987175	-4.53175	5.84963e-06	3.08837e-05
EGR2	75.5502	2.27272	0.342881	6.6283	3.39583e-11	3.55661e-10
EGR3	240.833	1.59297	0.145077	10.9801	4.76146e-28	1.78215e-26
EHBP1	1301.96	0.392082	0.0915327	4.28351	1.83964e-05	8.93083e-05
EHBP1L1	2847.74	0.483817	0.115625	4.18436	2.85977e-05	0.000132906
EHD1	1207.74	-0.371649	0.092837	-4.00324	6.24805e-05	0.000272619
EHD2	1200	-0.698441	0.101911	-6.85345	7.20875e-12	8.20613e-11
EHD3	988.921	-0.466515	0.0882459	-5.28654	1.24653e-07	8.62289e-07
EHD4	1444.81	-0.968976	0.0691028	-14.0222	1.13952e-44	8.607e-43
EHF	17.1989	2.06933	0.451402	4.58424	4.55651e-06	2.46781e-05
EI24	3013.58	-0.395383	0.0562015	-7.0351	1.99119e-12	2.40723e-11
EID1	4007.06	0.287281	0.0568301	5.05509	4.30195e-07	2.74521e-06
EIF1AX	3078.16	-0.461704	0.0673229	-6.85806	6.98038e-12	7.96239e-11
EIF2AK2	1756.39	-0.732225	0.110319	-6.63736	3.19357e-11	3.35315e-10
EIF2B2	965.968	-0.248585	0.0647155	-3.8412	0.000122436	0.000505915
EIF2B3	527.526	-0.796937	0.108462	-7.34763	2.0175e-13	2.69128e-12
EIF2D	1528.03	0.350023	0.0678667	5.15751	2.50255e-07	1.65143e-06
EIF2S1	1951.68	-0.480384	0.0762552	-6.29968	2.98251e-10	2.83991e-09
EIF2S2	3805.08	-0.837293	0.0745262	-11.2349	2.74876e-29	1.12144e-27
EIF3B	5121.82	-0.589125	0.0540137	-10.907	1.06775e-27	3.90918e-26
EIF3C	12154.5	-0.278319	0.0659977	-4.2171	2.47459e-05	0.000116654
EIF3G	3521.9	0.22598	0.0700953	3.2239	0.00126457	0.00419803
EIF3I	8209.4	-0.454358	0.0548812	-8.27894	1.24277e-16	2.12641e-15
EIF3J	1972	-0.43811	0.0724011	-6.05115	1.43818e-09	1.25732e-08
EIF4A1	25898	-0.34077	0.042809	-7.96024	1.71704e-15	2.70341e-14
EIF4A2	3428.97	0.998265	0.0722622	13.8145	2.0842e-43	1.5129e-41
EIF4A3	1422.75	-0.508112	0.0671023	-7.5722	3.66955e-14	5.20329e-13
EIF4E	1263.97	-0.398402	0.079353	-5.02063	5.15032e-07	3.24298e-06
EIF4E2	1107.45	-0.413687	0.0856353	-4.83081	1.3598e-06	7.96407e-06
EIF4EBP1	1570.85	-0.817493	0.100495	-8.13469	4.13009e-16	6.78955e-15
EIF4G1	8024.2	-0.722499	0.0741296	-9.74644	1.91053e-22	5.06894e-21
EIF4G2	10658	-0.319829	0.0404717	-7.90254	2.73274e-15	4.23499e-14
EIF4H	7645.76	-0.444413	0.0383108	-11.6002	4.11066e-31	1.83318e-29
EIF5	3503.39	-0.295133	0.0631175	-4.67593	2.92621e-06	1.6361e-05
EIF5A	15723.1	-0.840007	0.0579532	-14.4946	1.31124e-47	1.07779e-45
EIF5B	2270.65	-0.618232	0.0940749	-6.5717	4.97443e-11	5.11726e-10
EIF6	5637.57	-0.203283	0.0546085	-3.72254	0.000197225	0.000776673
ELAC2	2163.88	-0.553714	0.0834062	-6.63876	3.16332e-11	3.32347e-10
ELAVL1	2074.59	-0.434391	0.056846	-7.64155	2.14624e-14	3.09176e-13
ELAVL2	68.4835	-0.796141	0.26269	-3.03072	0.0024397	0.00759258
ELF3	11.4661	1.7373	0.570637	3.0445	0.00233071	0.00728315
ELF4	327.204	-0.484736	0.115401	-4.20045	2.66387e-05	0.000124631
ELK1	1245.07	0.335086	0.0810228	4.1357	3.53877e-05	0.000162082
ELL2	797.919	-0.662512	0.139029	-4.76527	1.88603e-06	1.08565e-05
ELMO2	707.346	0.277684	0.0902554	3.07665	0.00209342	0.00662811
ELOVL1	1572.07	-0.43759	0.0592694	-7.38308	1.54674e-13	2.08487e-12
ELOVL3	4.93048	2.3167	0.784937	2.95144	0.00316293	0.00956637
ELOVL5	1599.4	-0.210387	0.0576262	-3.65089	0.000261329	0.00100458
ELOVL6	926.339	-0.775168	0.115532	-6.70955	1.9523e-11	2.11474e-10
ELOVL7	45.2348	1.60546	0.263153	6.10084	1.0551e-09	9.39066e-09
ELP2	1725.56	0.250808	0.0831379	3.01677	0.00255487	0.00791136
ELP4	211.123	-0.584038	0.118241	-4.93941	7.83603e-07	4.7832e-06
ELP5	1126.41	-0.322841	0.0916879	-3.52109	0.000429774	0.00157587
EMC8	667.442	-0.481117	0.119569	-4.02377	5.72744e-05	0.000251605
EMD	699.799	-0.536084	0.0945157	-5.6719	1.41219e-08	1.09223e-07
EME2	358.112	0.559438	0.180435	3.10049	0.00193203	0.00616954
EMILIN1	1250	-0.397353	0.108205	-3.67223	0.00024044	0.000930679
EMILIN2	276.749	0.433161	0.133607	3.24204	0.00118675	0.00395931
EML1	146.907	-0.871298	0.245767	-3.54522	0.000392291	0.00144888
EML3	1030.78	0.423824	0.0863064	4.91069	9.07551e-07	5.47403e-06
EML4	940.185	-0.750994	0.0799603	-9.39209	5.8821e-21	1.39507e-19
EMP1	4820.98	-0.711792	0.0942742	-7.55023	4.34488e-14	6.10687e-13
EMSY	418.55	-0.356821	0.107748	-3.31163	0.000927538	0.00316439
EN2	224.641	1.00052	0.1253	7.985	1.40527e-15	2.22928e-14
ENAH	3183.07	-0.869484	0.105241	-8.26181	1.43481e-16	2.44005e-15
ENDOD1	762.852	0.620971	0.0713272	8.70595	3.14925e-18	6.02816e-17
ENDOV	176.886	0.552261	0.164655	3.35406	0.000796352	0.00275267
ENG	1380.33	-0.904143	0.0886386	-10.2003	1.976e-24	5.98077e-23
ENGASE	312.334	1.04397	0.169287	6.16685	6.96644e-10	6.31765e-09
ENO1	48800.2	-0.386789	0.0625582	-6.18287	6.29479e-10	5.73024e-09
ENO2	1295.24	1.60024	0.0626841	25.5286	9.48693e-144	4.4188e-141
ENOPH1	722.791	-0.302908	0.0687239	-4.40761	1.04516e-05	5.29466e-05
ENPP1	88.6027	-0.811134	0.216166	-3.75236	0.000175178	0.000698379
ENPP2	46.963	1.19478	0.292793	4.08064	4.49112e-05	0.000201464
ENPP4	120.192	0.637893	0.176008	3.62424	0.000289817	0.00110372
ENTPD4	690.852	0.44211	0.127766	3.46031	0.000539547	0.00193439
ENTPD6	1507.8	0.252254	0.0633691	3.98071	6.87097e-05	0.000297169
ENY2	1240.81	-0.324494	0.105679	-3.07055	0.00213667	0.00674339
EP400	1551.82	-0.340057	0.108179	-3.14346	0.00166966	0.00539334
EPB41L1	756.932	-0.650241	0.128048	-5.0781	3.81221e-07	2.4501e-06
EPB41L2	1415.87	-0.733825	0.0850029	-8.63295	5.97894e-18	1.12773e-16
EPB41L4B	71.881	-0.992746	0.236659	-4.19485	2.73057e-05	0.000127361
EPHA2	6336.14	-0.927797	0.0775992	-11.9563	6.01994e-33	2.85409e-31
EPHA3	1540.01	0.866865	0.102258	8.4772	2.30682e-17	4.1817e-16
EPHA7	144.826	-1.55904	0.166475	-9.36502	7.60335e-21	1.77074e-19
EPHB1	98.9554	-1.62507	0.234787	-6.9215	4.46895e-12	5.22814e-11
EPHB2	526.897	-0.636707	0.0801446	-7.94449	1.94997e-15	3.0558e-14
EPHX1	419.065	-0.352491	0.0913673	-3.85796	0.000114339	0.000474448
EPOR	169.967	0.597118	0.151885	3.93138	8.44581e-05	0.000359349
EPRS	5566.77	-0.865631	0.0830094	-10.4281	1.84539e-25	5.93924e-24
EPS15	1107.47	-0.522647	0.092947	-5.62306	1.876e-08	1.42855e-07
EPS15L1	806.405	-0.328141	0.0848287	-3.86828	0.000109604	0.000456347
EPS8L2	264.826	0.528841	0.116379	4.54412	5.51655e-06	2.92912e-05
EPT1	1717.71	-0.44582	0.114169	-3.9049	9.42644e-05	0.000397541
ERAL1	1112.04	-0.397013	0.0743527	-5.33959	9.31575e-08	6.5633e-07
ERAP1	1537.11	0.850019	0.12138	7.00296	2.50607e-12	3.0037e-11
ERBB3	4903.16	0.978198	0.059204	16.5225	2.52711e-61	2.80626e-59
ERBIN	2205.89	-0.514848	0.0892785	-5.76677	8.08062e-09	6.46142e-08
ERCC2	696.88	-0.952127	0.123362	-7.71818	1.18002e-14	1.75725e-13
ERCC3	1161.71	0.24944	0.0723439	3.44798	0.000564798	0.00201673
ERCC6	436.204	-0.777881	0.14368	-5.41398	6.16388e-08	4.45884e-07
ERCC6L	416.075	-1.03824	0.0927884	-11.1893	4.60145e-29	1.85921e-27
ERGIC1	2791.89	-0.174839	0.0571611	-3.05871	0.00222295	0.00697633
ERGIC3	3078.93	0.482048	0.0700261	6.88383	5.82626e-12	6.7098e-11
ERH	2390.95	-0.445497	0.0773186	-5.76183	8.32049e-09	6.64372e-08
ERI1	420.938	-0.392464	0.118791	-3.30382	0.000953787	0.00324469
ERI3	1070.61	-0.450602	0.0892911	-5.04644	4.50112e-07	2.86432e-06
ERLIN2	864.756	0.471794	0.127357	3.70451	0.000211803	0.000830182
ERMAP	151.613	0.549688	0.15273	3.59908	0.000319345	0.00120576
ERMP1	468.713	0.470592	0.0838319	5.61352	1.98257e-08	1.50152e-07
ERO1A	1223.28	-0.315725	0.0882234	-3.5787	0.000345305	0.00129329
ERO1B	670.861	1.49012	0.115371	12.9159	3.66021e-38	2.18414e-36
ERP44	866.548	0.273066	0.0666257	4.09851	4.15821e-05	0.000187549
ERVW-1	227.719	0.38315	0.110054	3.48148	0.000498656	0.00180243
ESF1	703.829	-0.362704	0.0788815	-4.59808	4.26397e-06	2.32217e-05
ESM1	713.786	1.06026	0.0737583	14.3748	7.44508e-47	5.97316e-45
ESPL1	1328.14	-0.455859	0.119586	-3.81197	0.000137866	0.0005637
ESPNP	32.1366	1.72883	0.394623	4.38097	1.18153e-05	5.93169e-05
ESRRA	957.817	0.436074	0.0968467	4.50272	6.70889e-06	3.51656e-05
ETF1	5379.98	-0.398082	0.0517025	-7.69947	1.36627e-14	2.01138e-13
ETFA	2220.99	-0.713773	0.0899704	-7.93342	2.13189e-15	3.33155e-14
ETHE1	945.379	0.730835	0.0933658	7.82765	4.97072e-15	7.61178e-14
ETNK1	998.118	-0.534216	0.135383	-3.94596	7.94812e-05	0.000339639
ETNK2	269.734	-0.476427	0.155051	-3.07271	0.00212125	0.00670582
ETS1	1537.14	-0.197984	0.0648568	-3.05264	0.00226839	0.00710562
ETV4	2562.51	-0.564735	0.0618873	-9.12521	7.15945e-20	1.56111e-18
EVA1A	194.079	-1.48624	0.191753	-7.75084	9.12885e-15	1.37285e-13
EWSR1	3967.99	-0.573485	0.0600918	-9.54349	1.38106e-21	3.4512e-20
EXD3	76.539	0.619019	0.203771	3.03782	0.002383	0.00743269
EXO1	894.517	-0.848631	0.087546	-9.69354	3.21187e-22	8.38888e-21
EXOC1	806.494	0.362634	0.105135	3.44921	0.000562224	0.00200839
EXOC3	1122.47	0.40771	0.0626742	6.50524	7.75718e-11	7.87363e-10
EXOC5	1035.07	-0.52137	0.083014	-6.2805	3.37483e-10	3.18274e-09
EXOC7	2451.63	0.29841	0.0710017	4.20286	2.63562e-05	0.000123482
EXOSC1	531.556	-0.350707	0.0811091	-4.32389	1.53298e-05	7.547e-05
EXOSC2	1194.91	-0.361989	0.093087	-3.88872	0.000100773	0.000422758
EXOSC3	1073.2	-0.337664	0.0909244	-3.71368	0.000204268	0.00080271
EXOSC6	842.594	0.451739	0.0760222	5.9422	2.81221e-09	2.37438e-08
EXOSC7	458.873	-0.52746	0.098766	-5.34051	9.26879e-08	6.53296e-07
EXOSC8	652.881	-0.442112	0.10769	-4.10543	4.03562e-05	0.000182544
EXOSC9	659.56	-0.484906	0.0768183	-6.31238	2.74771e-10	2.62528e-09
EXT1	1362.04	-0.533685	0.0808646	-6.59973	4.11893e-11	4.28185e-10
EXTL1	435.901	-0.434116	0.125133	-3.46924	0.000521925	0.00187682
EYA1	333.254	0.619379	0.138242	4.48041	7.45007e-06	3.87117e-05
EYA4	891.019	0.668722	0.116196	5.7551	8.65894e-09	6.88119e-08
EYS	65.9364	1.57566	0.301471	5.22656	1.72696e-07	1.1691e-06
EZH1	446.138	0.521435	0.134062	3.8895	0.000100449	0.000421505
EZH2	916.441	-0.609873	0.0688407	-8.85918	8.06036e-19	1.6167e-17
EZR	2230.06	-0.915769	0.0597647	-15.3229	5.37494e-53	5.06331e-51
F2R	1781.74	-1.13444	0.0521938	-21.7351	9.55511e-105	2.62656e-102
F2RL1	168.739	-2.01957	0.224671	-8.98901	2.49474e-19	5.19006e-18
F2RL2	148.96	-0.715951	0.180552	-3.96534	7.32908e-05	0.000315356
F3	118.965	-1.0043	0.269253	-3.72994	0.000191524	0.000756708
F8	40.0402	0.849605	0.289367	2.93608	0.00332388	0.00999906
FAAP24	118.318	-0.566512	0.171933	-3.29495	0.000984377	0.0033359
FABP5	604.922	-1.43105	0.113396	-12.6199	1.63946e-36	9.16349e-35
FABP5P7	177.1	-1.49802	0.211764	-7.074	1.50525e-12	1.84909e-11
FABP6	42.5409	0.970213	0.257395	3.76935	0.00016367	0.00065609
FADS1	3882.6	-0.435594	0.0976319	-4.46159	8.1352e-06	4.18567e-05
FADS2	583.483	-1.02291	0.109113	-9.37486	6.92685e-21	1.61994e-19
FAF1	1303.06	-0.446261	0.0775373	-5.75544	8.64187e-09	6.87088e-08
FAHD2P1	18.0626	-1.45213	0.416919	-3.48299	0.000495847	0.00179341
FAIM2	32.5818	-2.38648	0.44221	-5.39672	6.7871e-08	4.88438e-07
FAM101B	89.769	-1.61693	0.223499	-7.23462	4.66826e-13	6.01209e-12
FAM102A	484.439	0.839784	0.154073	5.45054	5.02169e-08	3.66421e-07
FAM107B	685.972	0.348654	0.102198	3.41157	0.000645902	0.00227627
FAM111B	403.868	-0.376036	0.10308	-3.648	0.000264288	0.00101432
FAM118A	152.807	-1.09942	0.195307	-5.6292	1.81051e-08	1.38119e-07
FAM120A	4043.56	-0.656463	0.080068	-8.19882	2.42763e-16	4.05444e-15
FAM122A	256.161	0.384201	0.101601	3.78146	0.000155911	0.000628745
FAM126A	697.723	-0.437071	0.133751	-3.26779	0.00108392	0.00363795
FAM127A	791.008	0.43621	0.11529	3.78357	0.000154594	0.000623731
FAM129A	1097.91	-0.727876	0.082067	-8.86928	7.36183e-19	1.48191e-17
FAM131A	295.137	0.677331	0.116706	5.80376	6.48459e-09	5.23009e-08
FAM131B	85.4874	0.7355	0.198618	3.70309	0.000212993	0.000834456
FAM133A	99.0062	0.640648	0.186546	3.43426	0.00059418	0.00211085
FAM134A	1054.09	0.631685	0.091769	6.88343	5.84296e-12	6.72442e-11
FAM134B	204.412	1.12687	0.211901	5.31791	1.04968e-07	7.32459e-07
FAM134C	727.239	0.579225	0.106843	5.42129	5.91689e-08	4.28757e-07
FAM136A	1182.59	-0.298489	0.0715539	-4.17153	3.02559e-05	0.000140108
FAM13B	691.01	0.512918	0.109726	4.67452	2.94639e-06	1.64574e-05
FAM149B1	321.066	0.637513	0.12425	5.13088	2.88385e-07	1.8845e-06
FAM153B	24.8885	-3.16621	0.633413	-4.99865	5.77326e-07	3.60947e-06
FAM155A	99.1804	0.811284	0.1682	4.82334	1.41176e-06	8.24537e-06
FAM160A1	118.038	1.02908	0.321144	3.20441	0.00135339	0.00446638
FAM160A2	271.856	0.454922	0.137335	3.3125	0.000924666	0.0031578
FAM160B1	439.732	-0.603945	0.184765	-3.26872	0.00108037	0.00362748
FAM160B2	385.505	0.547489	0.156722	3.49339	0.000476936	0.00173251
FAM162A	595.679	0.298688	0.0979096	3.05065	0.00228348	0.00714621
FAM167A	73.9552	-1.38674	0.208525	-6.65022	2.92661e-11	3.09611e-10
FAM169A	219.512	-0.82244	0.182049	-4.51768	6.25217e-06	3.29156e-05
FAM171A1	439.936	-0.332343	0.112163	-2.96304	0.00304612	0.00924645
FAM171A2	54.544	0.886461	0.275301	3.21997	0.00128206	0.00425104
FAM175A	214.878	0.686755	0.14827	4.6318	3.62498e-06	2.00078e-05
FAM189B	1528.78	-0.423521	0.0749183	-5.65311	1.57574e-08	1.20968e-07
FAM193B	327.687	0.437842	0.142777	3.06662	0.00216493	0.00682104
FAM196B	40.4752	-1.58672	0.380928	-4.1654	3.1081e-05	0.000143681
FAM198B	54.1823	-1.40179	0.312723	-4.48254	7.37597e-06	3.83742e-05
FAM19A2	113.248	2.7611	0.298039	9.26422	1.96499e-20	4.45257e-19
FAM200A	207.464	0.549661	0.12683	4.33385	1.46527e-05	7.23274e-05
FAM207A	206.806	-0.588788	0.169406	-3.4756	0.000509707	0.00183756
FAM20B	2408.23	0.22397	0.0639833	3.50045	0.000464482	0.00169056
FAM20C	855.316	0.467284	0.0991929	4.71086	2.46673e-06	1.39596e-05
FAM210B	959.908	1.12712	0.064491	17.4772	2.137e-68	2.82151e-66
FAM214A	301.438	0.561325	0.147817	3.79743	0.000146205	0.000594173
FAM217B	645.04	0.324054	0.107181	3.02343	0.00249926	0.0077578
FAM218A	17.3568	1.35749	0.356973	3.80279	0.000143074	0.000582865
FAM219A	503.744	0.273515	0.0804082	3.40159	0.000669957	0.00235282
FAM219B	419.974	0.367795	0.1075	3.42134	0.000623141	0.00220486
FAM21C	530.367	0.483884	0.0868272	5.57295	2.50456e-08	1.88748e-07
FAM222A	105.39	-0.824893	0.207142	-3.98225	6.82663e-05	0.00029548
FAM228B	94.51	0.837128	0.209733	3.99139	6.56865e-05	0.000285271
FAM229A	50.6114	0.89458	0.295635	3.02596	0.00247841	0.00769879
FAM231D	91.625	0.830213	0.182244	4.5555	5.2261e-06	2.79704e-05
FAM234A	1398.93	0.504599	0.0845574	5.96753	2.40874e-09	2.04816e-08
FAM27B	54.3442	-0.712757	0.222021	-3.21032	0.00132588	0.00438162
FAM32A	2465.63	0.249915	0.0711701	3.51152	0.000445553	0.00162839
FAM3C	2576.98	0.993611	0.0833131	11.9262	8.6405e-33	4.05837e-31
FAM3C2	366.692	0.756162	0.111403	6.7876	1.14017e-11	1.27117e-10
FAM46A	443.829	0.639086	0.134539	4.7502	2.03214e-06	1.16695e-05
FAM46B	223.824	-0.646184	0.156549	-4.12767	3.66459e-05	0.000167205
FAM49B	1523.82	-0.501428	0.0689518	-7.27216	3.53793e-13	4.59877e-12
FAM50A	1094.17	0.343553	0.0907686	3.78493	0.000153754	0.000621092
FAM58A	332.984	-0.406348	0.132237	-3.07288	0.00212	0.00670582
FAM63A	332.393	0.445567	0.115443	3.85962	0.000113565	0.000471818
FAM64A	484.698	-0.740124	0.115091	-6.43078	1.26953e-10	1.25442e-09
FAM65A	1352.11	-0.5647	0.127885	-4.41568	1.00693e-05	5.10868e-05
FAM69B	151.397	1.19365	0.179402	6.6535	2.86208e-11	3.03743e-10
FAM72B	332.798	-0.600151	0.121958	-4.92096	8.61205e-07	5.20948e-06
FAM72C	296.461	-0.493208	0.152197	-3.24059	0.00119283	0.00397721
FAM72D	278.286	-0.560036	0.136174	-4.11264	3.91164e-05	0.000177319
FAM76B	284.664	0.471096	0.147787	3.18768	0.00143421	0.00470901
FAM78B	233.36	0.965838	0.134607	7.17526	7.21696e-13	9.11937e-12
FAM83D	1034.43	-1.11853	0.0623196	-17.9482	4.95494e-72	7.10124e-70
FAM84B	5292.66	-0.377343	0.0614077	-6.14488	8.00249e-10	7.19495e-09
FAM86DP	507.724	0.626346	0.105134	5.95758	2.56008e-09	2.17464e-08
FAM89B	821.307	0.897812	0.106788	8.40745	4.19006e-17	7.40348e-16
FAM8A1	327.944	0.67837	0.116744	5.81075	6.2195e-09	5.03807e-08
FAM96B	1235.73	0.467251	0.0905716	5.15892	2.4838e-07	1.64099e-06
FAM98A	1170.72	-0.605229	0.134298	-4.50662	6.58683e-06	3.45798e-05
FAM98C	148.385	0.767883	0.181804	4.22368	2.40342e-05	0.000113715
FANCA	549.639	-0.456236	0.123623	-3.69054	0.000223781	0.000873046
FANCB	220.873	-1.05818	0.19192	-5.51365	3.51464e-08	2.61114e-07
FAR1	845.394	-0.559251	0.0935069	-5.98085	2.21977e-09	1.8971e-08
FAR2P1	120.656	0.763431	0.227495	3.35581	0.000791342	0.00273818
FARSB	828.879	-0.990514	0.0776094	-12.7628	2.64509e-37	1.5454e-35
FAS	386.682	1.36587	0.099654	13.7062	9.32703e-43	6.57125e-41
FASN	9258.59	-1.41319	0.131216	-10.77	4.77211e-27	1.68816e-25
FASTK	930.144	0.444035	0.114652	3.87289	0.000107552	0.000448613
FASTKD2	869.952	-0.301668	0.0729448	-4.13557	3.54078e-05	0.000162085
FASTKD3	311.604	-0.75738	0.125245	-6.0472	1.47387e-09	1.28651e-08
FAT1	3896.88	0.393341	0.112143	3.50748	0.000452372	0.00165079
FAT4	175.555	0.854917	0.213305	4.00795	6.12489e-05	0.000267733
FAXDC2	167.86	1.06736	0.170349	6.26575	3.71037e-10	3.47589e-09
FBL	3001.61	-0.375362	0.0865254	-4.33817	1.43675e-05	7.10035e-05
FBLIM1	39.1517	1.17639	0.32946	3.57066	0.000356082	0.00132861
FBN2	10.5697	-2.58574	0.723528	-3.57379	0.000351848	0.00131475
FBXL14	270.001	0.432462	0.122557	3.52866	0.000417671	0.00153619
FBXL15	91.5327	0.98034	0.27707	3.53825	0.000402796	0.00148637
FBXL17	424.211	0.715464	0.170011	4.20834	2.57252e-05	0.000120931
FBXL21	13.1881	2.27984	0.761231	2.99494	0.00274503	0.00844252
FBXL4	259.527	0.478171	0.132721	3.60283	0.000314777	0.00119028
FBXL7	117.614	0.726761	0.145263	5.00308	5.64226e-07	3.53152e-06
FBXL8	34.6956	1.13151	0.308029	3.67341	0.000239339	0.000926845
FBXO22	987.576	-0.33139	0.0886382	-3.73869	0.000184985	0.0007326
FBXO30	339.446	-0.406318	0.0887137	-4.5801	4.64748e-06	2.51331e-05
FBXO32	467.139	1.65061	0.147536	11.1879	4.67502e-29	1.88439e-27
FBXO33	304.074	0.413027	0.112562	3.66933	0.00024319	0.000939805
FBXO36	22.2841	-1.52996	0.447707	-3.41732	0.0006324	0.00223503
FBXO45	640.683	-0.356516	0.0805795	-4.42441	9.67074e-06	4.91987e-05
FBXO46	297.004	0.668666	0.125393	5.33256	9.68366e-08	6.80535e-07
FBXO7	1459.16	-0.176359	0.0557063	-3.16586	0.00154623	0.00503539
FBXW2	1840.08	0.218257	0.0683693	3.19233	0.0014113	0.00464195
FBXW5	1237.27	0.384666	0.102874	3.73917	0.000184626	0.000731351
FCER1G	10.5308	-2.02145	0.589334	-3.43006	0.000603442	0.00214194
FCF1	757.197	-0.337908	0.089374	-3.78083	0.000156306	0.00062958
FCGR2A	186.14	1.17905	0.142333	8.28377	1.19333e-16	2.04599e-15
FCRLA	514.937	1.39692	0.145329	9.61208	7.10964e-22	1.80628e-20
FCRLB	77.5619	-0.671664	0.204652	-3.28198	0.00103082	0.00347782
FDCSP	77.3976	7.227	0.748301	9.65788	4.55176e-22	1.17966e-20
FDFT1	2005.12	-0.652113	0.0736033	-8.85983	8.01354e-19	1.60923e-17
FDPS	2517.33	-0.278443	0.0590894	-4.71224	2.45009e-06	1.38748e-05
FDX2	357.824	-0.442475	0.133204	-3.32179	0.000894418	0.00306511
FDXR	349.561	0.404589	0.13215	3.0616	0.00220158	0.00691571
FECH	443.478	-0.446264	0.114504	-3.89737	9.72415e-05	0.000409068
FEN1	2933.06	-0.252867	0.0613578	-4.12118	3.76932e-05	0.000171424
FER1L4	59.0844	1.35931	0.287846	4.72236	2.33119e-06	1.32461e-05
FERMT1	2436.49	0.928451	0.0796515	11.6564	2.12803e-31	9.54087e-30
FERMT2	584.613	-0.569345	0.0951775	-5.98193	2.20509e-09	1.88551e-08
FEZ1	360.622	0.639653	0.122408	5.22559	1.73605e-07	1.1738e-06
FGD6	158.905	-0.992591	0.232121	-4.27619	1.90122e-05	9.21113e-05
FGF11	68.4401	1.60012	0.247628	6.46179	1.03473e-10	1.03092e-09
FGF12	111.365	0.786447	0.258729	3.03965	0.0023685	0.0073902
FGFBP1	48.5844	-2.9791	0.302732	-9.8407	7.5184e-23	2.07009e-21
FGFBP2	32.7115	2.09996	0.514495	4.0816	4.4727e-05	0.000200745
FGFR1	625.879	-0.440814	0.120261	-3.66548	0.000246877	0.000953395
FGFR1OP	314.566	-0.553226	0.0996968	-5.54908	2.87172e-08	2.15353e-07
FGFR1OP2	633.772	-0.274902	0.0832766	-3.30107	0.000963156	0.00327192
FGFR3	109.317	-0.966998	0.217858	-4.43866	9.05223e-06	4.62768e-05
FH	2348.21	-0.818251	0.0561684	-14.5678	4.50102e-48	3.73629e-46
FHDC1	40.6482	-0.783917	0.263188	-2.97854	0.00289625	0.00885401
FHL2	629.03	0.399041	0.0812681	4.91018	9.09912e-07	5.4863e-06
FHL3	243.272	-0.510009	0.119265	-4.27627	1.90048e-05	9.2102e-05
FHOD3	187.684	0.858378	0.121636	7.05692	1.70235e-12	2.07751e-11
FIBCD1	13.5697	-2.27662	0.757897	-3.00386	0.00266579	0.00822597
FIGNL1	469.112	-0.402	0.103915	-3.86856	0.000109481	0.000455979
FIP1L1	997.132	-0.431232	0.0646369	-6.67161	2.53004e-11	2.71079e-10
FIZ1	264.824	0.52106	0.168498	3.09238	0.00198557	0.00631766
FJX1	277.912	-0.54777	0.14445	-3.79211	0.00014937	0.000605864
FKBP11	420.024	-0.770085	0.112858	-6.82352	8.88368e-12	9.99742e-11
FKBP14	367.815	-0.568198	0.136449	-4.16419	3.12454e-05	0.000144292
FKBP1A	6691.63	-0.349702	0.0425382	-8.2209	2.01983e-16	3.39705e-15
FKBP5	345.63	-0.844942	0.117184	-7.21041	5.57847e-13	7.1133e-12
FKBP9	952.157	-0.58231	0.13155	-4.42652	9.57658e-06	4.87789e-05
FKTN	516.602	-0.607762	0.171101	-3.55206	0.000382225	0.00141764
FLCN	455.053	0.511109	0.116459	4.38874	1.1401e-05	5.74088e-05
FLI1	190.724	-0.546296	0.164308	-3.32483	0.000884723	0.00303499
FLII	3139.45	-0.3477	0.083672	-4.15551	3.2456e-05	0.000149594
FLNA	18672	-1.29988	0.0887425	-14.6478	1.39194e-48	1.167e-46
FLNB	6942.11	-0.872778	0.0927229	-9.41276	4.8329e-21	1.15275e-19
FLOT1	1323	0.586796	0.0905562	6.47992	9.1774e-11	9.22029e-10
FLOT2	1459.32	0.273099	0.0720355	3.79118	0.000149936	0.000607718
FLRT2	402.454	0.681649	0.191317	3.56292	0.000366747	0.00136537
FLRT3	724.524	0.537865	0.0859088	6.26089	3.82795e-10	3.5719e-09
FLT3LG	70.4857	0.973927	0.229261	4.24812	2.15576e-05	0.000103015
FMN1	1076.2	-0.81353	0.143829	-5.65624	1.54724e-08	1.19064e-07
FMO5	33.811	0.816562	0.264891	3.08263	0.0020518	0.00651285
FNBP1	759.55	-0.411594	0.109615	-3.75492	0.000173394	0.000691759
FNDC4	57.1778	1.03812	0.252144	4.11715	3.8358e-05	0.000174211
FNIP1	439.051	0.420823	0.128784	3.26767	0.00108437	0.00363872
FNTA	696.493	0.473884	0.117862	4.02068	5.80313e-05	0.000254663
FO538757.1	183.818	0.519495	0.154074	3.37173	0.000746975	0.00259861
FOCAD	1115.05	-0.406625	0.0795594	-5.11097	3.20515e-07	2.08124e-06
FOSB	166.938	-0.623894	0.205258	-3.03956	0.00236928	0.00739126
FOSL1	3811.63	-0.946904	0.0591196	-16.0167	9.76232e-58	9.98138e-56
FOSL2	1017.46	-0.38365	0.111304	-3.44688	0.00056711	0.00202412
FOXC1	300.457	0.584071	0.112985	5.16944	2.34791e-07	1.55858e-06
FOXC2	233.448	0.71089	0.105673	6.72724	1.72915e-11	1.88275e-10
FOXF1	54.9038	2.48798	0.311676	7.9826	1.43286e-15	2.27091e-14
FOXF2	111.641	-0.543411	0.161945	-3.35553	0.000792141	0.00274038
FOXM1	2728.53	-1.01832	0.080918	-12.5846	2.56614e-36	1.41543e-34
FOXO1	178.857	1.62528	0.263675	6.16393	7.09621e-10	6.42491e-09
FOXP4	373.816	-0.392187	0.126969	-3.08884	0.00200942	0.00638747
FRAT1	99.3412	0.776544	0.181049	4.28914	1.79367e-05	8.72534e-05
FRAT2	260.668	0.381382	0.123363	3.09154	0.00199121	0.00633319
FREM1	59.9154	-2.08868	0.59085	-3.53504	0.000407712	0.0015022
FRMD3	398.475	0.886165	0.17234	5.14197	2.71876e-07	1.78357e-06
FRMD4A	1368.74	-0.555621	0.109979	-5.05206	4.37069e-07	2.78554e-06
FRMD6	1183.07	-0.411518	0.0689208	-5.97088	2.35977e-09	2.00958e-08
FRMD8	1520.36	0.467203	0.0866911	5.38928	7.07387e-08	5.07768e-07
FRS3	57.5164	1.13641	0.252398	4.50245	6.71745e-06	3.51995e-05
FSCN1	4366.23	-0.575616	0.0914636	-6.29339	3.10606e-10	2.94918e-09
FSTL1	562.079	-1.72491	0.125539	-13.74	5.84866e-43	4.15552e-41
FSTL3	1014.51	0.306954	0.0774969	3.96086	7.46815e-05	0.000320763
FSTL5	14.8946	-1.28421	0.376333	-3.41244	0.000643835	0.00226946
FTL	16108.4	-0.855311	0.0748826	-11.422	3.24576e-30	1.38839e-28
FTSJ1	1257.28	-0.464059	0.0698609	-6.64262	3.08166e-11	3.2458e-10
FTSJ3	3725.95	-0.215386	0.0617638	-3.48725	0.00048801	0.00176776
FUBP1	2341.36	-0.497831	0.0600718	-8.28727	1.15882e-16	1.99089e-15
FUBP3	2066.81	-0.330453	0.0679643	-4.86215	1.16118e-06	6.87279e-06
FUCA1	361.314	0.794733	0.0979083	8.11712	4.77394e-16	7.81732e-15
FUCA2	606.532	-0.559707	0.0803852	-6.96281	3.33556e-12	3.95549e-11
FUK	247.996	0.559344	0.148106	3.77665	0.000158952	0.00063901
FUOM	118.688	0.676448	0.205102	3.2981	0.000973405	0.00330139
FUS	7060.97	-0.913283	0.0585754	-15.5916	8.30486e-55	8.23999e-53
FUT11	357.665	0.920821	0.0883829	10.4185	2.04054e-25	6.54221e-24
FUT2	14.2011	2.50138	0.749979	3.33527	0.000852174	0.00292872
FUT8	797.465	0.437309	0.0692752	6.31263	2.74332e-10	2.62258e-09
FUZ	590.783	0.344517	0.0943929	3.64982	0.000262422	0.00100832
FXN	193.023	-0.638521	0.14088	-4.53236	5.83276e-06	3.0814e-05
FXR1	2320.68	-0.223517	0.0591128	-3.7812	0.000156076	0.000629104
FXYD5	2120.46	-0.762115	0.0813298	-9.37068	7.20661e-21	1.68067e-19
FYB	63.0606	0.947608	0.259183	3.65613	0.000256049	0.00098609
FZD1	757.715	1.16466	0.0701774	16.596	7.45498e-62	8.44629e-60
FZD2	303.351	-1.01482	0.119627	-8.48323	2.19031e-17	3.9791e-16
FZD7	417.81	0.439107	0.114574	3.83251	0.000126844	0.00052284
FZD8	368.098	2.38512	0.135604	17.5889	2.99748e-69	4.0266e-67
G6PC3	1669.97	-0.363642	0.070903	-5.12872	2.91712e-07	1.90402e-06
G6PD	2196.99	-0.905214	0.0804186	-11.2563	2.1568e-29	8.86404e-28
GAA	963.876	0.696511	0.0796447	8.74522	2.22586e-18	4.29991e-17
GABARAP	2921.14	0.670217	0.0638297	10.5001	8.63152e-26	2.82682e-24
GABARAPL1	708.038	0.467013	0.0972505	4.80217	1.56955e-06	9.10979e-06
GABARAPL2	1188.58	0.35382	0.0770474	4.59223	4.38525e-06	2.38121e-05
GABBR1	205.18	1.19511	0.225975	5.28869	1.23196e-07	8.53618e-07
GABPB1	693.561	-0.388261	0.0769605	-5.04494	4.53675e-07	2.88262e-06
GABPB2	173.115	-0.737055	0.180077	-4.09299	4.2585e-05	0.00019185
GABRA2	72.6004	1.33963	0.219062	6.11532	9.6364e-10	8.60401e-09
GABRB3	177.962	0.720576	0.242722	2.96873	0.00299034	0.00910679
GABRG3	11.125	2.75749	0.808742	3.4096	0.000650571	0.00229032
GABRP	108.09	-1.15426	0.177529	-6.50179	7.93703e-11	8.03672e-10
GADD45B	132.804	-0.921378	0.151456	-6.08347	1.17611e-09	1.03959e-08
GAK	1409.95	0.456076	0.0701307	6.50323	7.8616e-11	7.96997e-10
GAL	23.8046	-2.18391	0.631329	-3.45922	0.000541738	0.00194058
GALE	1678.64	0.628957	0.0506896	12.408	2.36467e-35	1.23909e-33
GALNT1	980.918	-0.383972	0.0605421	-6.34222	2.26474e-10	2.18731e-09
GALNT10	782.713	-2.27012	0.164296	-13.8173	2.00581e-43	1.46232e-41
GALNT12	86.3518	1.46818	0.209754	6.99955	2.56784e-12	3.07554e-11
GALNT2	5576.91	0.536376	0.0557861	9.61486	6.92043e-22	1.76088e-20
GALNT5	48.3513	1.6937	0.436102	3.88372	0.000102869	0.000430796
GALNT7	548.606	-0.493706	0.100167	-4.92883	8.27243e-07	5.02035e-06
GALT	314.607	0.420417	0.133517	3.14879	0.00163951	0.00530924
GAP43	57.5018	1.55481	0.30203	5.14788	2.63453e-07	1.73306e-06
GAPDH	83105.6	-0.549394	0.0586118	-9.37344	7.02068e-21	1.63959e-19
GAPDHS	87.9044	0.841912	0.17445	4.8261	1.39234e-06	8.13762e-06
GAR1	613.367	-0.4736	0.101323	-4.67417	2.95148e-06	1.64752e-05
GAREM1	200.958	1.44776	0.154168	9.39075	5.95729e-21	1.4109e-19
GARS	3445.36	-1.43325	0.0887707	-16.1455	1.22189e-58	1.31338e-56
GART	3259.09	-0.346543	0.0521296	-6.64773	2.97656e-11	3.14498e-10
GAS1	55.0772	1.48559	0.248129	5.98714	2.13557e-09	1.8298e-08
GAS2L1	241.508	-0.762494	0.147455	-5.17102	2.32818e-07	1.54671e-06
GAS2L3	376.756	-0.747995	0.120982	-6.18272	6.30054e-10	5.73236e-09
GAS6	267.809	1.4199	0.11941	11.891	1.31831e-32	6.14039e-31
GAS7	2139.24	0.527612	0.123894	4.25858	2.05726e-05	9.87862e-05
GATA3	49.5224	-1.73879	0.359364	-4.83852	1.30807e-06	7.68258e-06
GATAD1	725.32	0.456096	0.0854729	5.33614	9.49446e-08	6.68359e-07
GATAD2A	2055.3	-0.819996	0.12178	-6.73344	1.65696e-11	1.81121e-10
GBA2	1037.55	0.851277	0.0832609	10.2242	1.5448e-24	4.70113e-23
GBP1	140.859	0.891989	0.172284	5.17743	2.24963e-07	1.49868e-06
GBP2	258.652	2.21049	0.118602	18.6378	1.58534e-77	2.53171e-75
GBP4	24.8041	0.998316	0.296915	3.3623	0.000772957	0.00268065
GCLM	727.188	-1.17105	0.141355	-8.28442	1.18689e-16	2.03703e-15
GCNT1	106.547	-1.21846	0.3491	-3.49027	0.00048253	0.00175017
GCSH	610.023	-0.529898	0.117659	-4.50366	6.67924e-06	3.50211e-05
GCSHP5	229.174	-0.647556	0.153137	-4.2286	2.35146e-05	0.000111508
GDA	1041.03	-1.78259	0.07991	-22.3075	3.12752e-110	9.89476e-108
GDE1	1369.94	0.379578	0.0860675	4.41024	1.03255e-05	5.23393e-05
GDF11	1315.84	0.270202	0.0695218	3.88659	0.000101664	0.000426283
GDI1	2734.93	0.433683	0.0543895	7.97365	1.54051e-15	2.43691e-14
GDI2	3640.51	-0.509692	0.0557244	-9.14666	5.87213e-20	1.28879e-18
GDNF	176.134	2.21819	0.201206	11.0245	2.91254e-28	1.11247e-26
GDPD5	262.99	-1.16877	0.149716	-7.8066	5.87505e-15	8.95571e-14
GEM	517.87	1.0697	0.159389	6.71125	1.92966e-11	2.09157e-10
GEMIN2	199.653	-0.603884	0.168592	-3.58193	0.000341061	0.00127911
GEMIN4	1391	-0.410934	0.0674452	-6.09285	1.10918e-09	9.84578e-09
GEMIN5	1298.42	-0.840264	0.0746473	-11.2565	2.15253e-29	8.86404e-28
GEMIN6	628.33	-0.279779	0.091226	-3.06688	0.00216305	0.00681641
GEMIN8	122.356	0.745788	0.166431	4.48105	7.42763e-06	3.86187e-05
GFM1	1411.96	-0.461293	0.0694254	-6.64445	3.04353e-11	3.20968e-10
GFOD1	107.026	-0.841865	0.167594	-5.02324	5.08058e-07	3.20147e-06
GFPT1	1378.05	-0.723865	0.10458	-6.92166	4.46395e-12	5.22706e-11
GFPT2	1283.94	0.744461	0.0648564	11.4786	1.69002e-30	7.34154e-29
GGA1	725.962	0.437803	0.0979126	4.47137	7.77207e-06	4.01362e-05
GGCT	932.174	-0.378645	0.100049	-3.78459	0.000153961	0.000621628
GGT7	590.869	0.802522	0.0912635	8.79346	1.45027e-18	2.85247e-17
GIGYF1	933.6	0.731566	0.0984238	7.43282	1.0631e-13	1.45281e-12
GIMAP2	48.155	0.859603	0.246987	3.48035	0.000500757	0.00180924
GINM1	348.82	0.498249	0.106103	4.6959	2.65439e-06	1.49308e-05
GINS1	714.702	-0.673683	0.0995754	-6.76556	1.32797e-11	1.46786e-10
GINS2	564.46	-0.981605	0.11319	-8.67221	4.23807e-18	8.04801e-17
GINS3	313.091	-0.319381	0.101393	-3.14993	0.0016331	0.00529054
GINS4	343.944	-0.602727	0.189043	-3.18831	0.00143107	0.00469961
GJA5	48.3467	-3.1267	0.61697	-5.06783	4.02372e-07	2.58011e-06
GJB3	305.459	-0.55585	0.100359	-5.53863	3.0485e-08	2.281e-07
GJB4	8.71186	-2.4784	0.79186	-3.12985	0.00174897	0.00562677
GJC1	799.456	-0.566668	0.107394	-5.27652	1.31658e-07	9.06626e-07
GLA	454.047	-0.550019	0.0872784	-6.30189	2.94041e-10	2.80141e-09
GLDC	101.335	1.01245	0.241715	4.1886	2.80677e-05	0.000130588
GLG1	3297.36	-0.605528	0.060194	-10.0596	8.33356e-24	2.42179e-22
GLI2	148.919	-0.942609	0.233578	-4.03551	5.44832e-05	0.000240351
GLI4	237.918	1.0194	0.144139	7.07239	1.52287e-12	1.86936e-11
GLIS3	554.547	-0.606298	0.121544	-4.9883	6.0912e-07	3.78426e-06
GLMP	1297.95	0.258072	0.0614895	4.19701	2.70461e-05	0.000126291
GLO1	2100.03	-0.190492	0.0517065	-3.6841	0.000229511	0.000892895
GLP2R	35.9607	-1.57877	0.356717	-4.42583	9.60714e-06	4.89048e-05
GLRB	82.5476	0.864125	0.188588	4.58208	4.60378e-06	2.491e-05
GLRX2	380.952	-0.427894	0.113414	-3.77284	0.000161398	0.000647755
GLRX3	2185.11	-0.391526	0.0901251	-4.34426	1.39749e-05	6.92059e-05
GLS	1594.23	-0.421395	0.116823	-3.60711	0.00030962	0.00117247
GLT8D1	863.597	0.3064	0.0880417	3.48017	0.000501094	0.00180968
GLTSCR1L	246.226	0.365066	0.108485	3.36512	0.000765106	0.00265782
GLTSCR2	2422.31	0.653355	0.112906	5.78673	7.17713e-09	5.7637e-08
GLUD1	3112.57	-0.494877	0.0532338	-9.29628	1.45447e-20	3.32269e-19
GM2A	454.099	0.410021	0.11384	3.60172	0.000316122	0.0011944
GMIP	259.794	-0.542048	0.132668	-4.08576	4.39329e-05	0.000197445
GMNN	608.404	-0.584121	0.0850448	-6.86838	6.49328e-12	7.43711e-11
GMPPB	780.456	-0.271437	0.0859885	-3.15667	0.00159584	0.00518463
GMPR2	784.878	0.425758	0.103089	4.12998	3.62792e-05	0.000165678
GMPS	2331.19	-0.635753	0.0624929	-10.1732	2.61199e-24	7.83504e-23
GNA13	1189.1	-0.43243	0.0671208	-6.44255	1.17479e-10	1.16699e-09
GNAI2	4903.95	-0.193143	0.0557011	-3.46749	0.000525348	0.00188792
GNAS	22606	-0.297986	0.0579436	-5.14268	2.70845e-07	1.77751e-06
GNB1	5862.23	-0.338538	0.0593598	-5.70316	1.17607e-08	9.18932e-08
GNB4	625.671	-0.499525	0.117927	-4.23587	2.27664e-05	0.000108266
GNE	3670	-0.930908	0.057834	-16.0962	2.71189e-58	2.85229e-56
GNG12	4628.52	-0.253347	0.06234	-4.06395	4.82487e-05	0.000215112
GNG2	622.239	1.02498	0.127913	8.01311	1.11842e-15	1.7929e-14
GNG7	55.4271	1.50146	0.380079	3.9504	7.80214e-05	0.000334081
GNL2	1847.71	-0.209296	0.0492104	-4.25308	2.1085e-05	0.000100929
GNL3	3040.53	-0.256575	0.0823417	-3.11598	0.00183337	0.00588024
GNL3L	383.037	-0.635197	0.0960556	-6.61281	3.77104e-11	3.92751e-10
GNPNAT1	1094.2	-0.49541	0.119124	-4.15877	3.19968e-05	0.000147599
GNPTG	344.716	1.16745	0.114182	10.2245	1.54081e-24	4.69751e-23
GOLGA2P10	117.131	0.827619	0.157335	5.26023	1.43876e-07	9.83893e-07
GOLGA2P7	767.771	0.748155	0.107092	6.9861	2.82625e-12	3.3706e-11
GOLGA2P9	7.00963	2.76548	0.790297	3.4993	0.000466486	0.00169675
GOLGA4	2039.9	-0.340672	0.102955	-3.30894	0.000936514	0.00319306
GOLGA7B	223.388	1.53302	0.132456	11.5738	5.59471e-31	2.48838e-29
GOLGA8A	862.728	1.34868	0.1527	8.83223	1.02606e-18	2.05065e-17
GOLGA8B	151.931	1.3784	0.186315	7.39821	1.38035e-13	1.86961e-12
GOLGA8N	13.626	1.85855	0.542888	3.42345	0.000618326	0.00218967
GOLGB1	1892.51	0.475861	0.111601	4.26396	2.00835e-05	9.67144e-05
GOLIM4	826.421	-0.293387	0.0908026	-3.23104	0.00123341	0.00410353
GOSR1	1098.91	-0.306275	0.0958003	-3.19702	0.00138857	0.00457436
GOSR2	686.175	0.225555	0.0752083	2.99907	0.00270809	0.00834423
GOT1	897.184	-0.799781	0.10212	-7.83174	4.81161e-15	7.37487e-14
GOT2	2778.31	-0.432992	0.0428237	-10.111	4.93577e-24	1.4571e-22
GPAA1	2495.69	0.520509	0.0833	6.24861	4.14135e-10	3.84934e-09
GPAM	344.484	-0.694875	0.126916	-5.47509	4.37295e-08	3.22027e-07
GPANK1	591.165	0.558782	0.108243	5.1623	2.43935e-07	1.61545e-06
GPAT3	2097.82	0.825989	0.0545483	15.1423	8.51442e-52	7.75923e-50
GPATCH4	2250.49	-0.506882	0.0707569	-7.16372	7.85167e-13	9.89901e-12
GPC6	683.645	1.42163	0.150918	9.41987	4.51642e-21	1.08033e-19
GPD2	1337.1	-0.366373	0.0874205	-4.19093	2.77815e-05	0.000129436
GPI	6667.32	-0.733523	0.071141	-10.3108	6.29565e-25	1.93343e-23
GPKOW	448.799	-0.460358	0.0874879	-5.26196	1.42526e-07	9.75461e-07
GPN3	743.782	-0.465883	0.0981828	-4.74506	2.08445e-06	1.19294e-05
GPNMB	2179.37	0.196573	0.052952	3.71229	0.000205392	0.000806938
GPR108	953.353	0.827951	0.0910182	9.09654	9.32537e-20	1.99703e-18
GPR132	15.1323	2.58592	0.542261	4.76877	1.85353e-06	1.06731e-05
GPR137B	338.163	0.591729	0.114231	5.18012	2.21742e-07	1.48016e-06
GPR153	1421.29	1.66693	0.0861672	19.3453	2.23408e-83	4.02806e-81
GPR162	47.511	1.20874	0.253791	4.76272	1.90997e-06	1.09867e-05
GPR17	17.8684	-3.09922	0.601511	-5.1524	2.57173e-07	1.69508e-06
GPR176	611.148	0.363457	0.103155	3.52342	0.000426017	0.00156346
GPR37L1	3.10894	3.05888	1.02292	2.99035	0.00278655	0.00855767
GPRC5A	10685.3	-0.759477	0.0985884	-7.70351	1.32381e-14	1.95401e-13
GPRIN1	329.042	-1.17553	0.121771	-9.65361	4.74556e-22	1.22609e-20
GPSM2	530.395	-0.70997	0.0865747	-8.20067	2.39055e-16	3.99649e-15
GPSM3	151.433	-0.774148	0.158477	-4.88493	1.03463e-06	6.17611e-06
GPT	19.7896	2.21397	0.510986	4.33275	1.4726e-05	7.26467e-05
GPT2	963.216	-0.849165	0.146206	-5.80802	6.32171e-09	5.10855e-08
GPX8	741.674	-0.720316	0.089438	-8.05381	8.02556e-16	1.29771e-14
GRAMD1B	3045.29	1.11024	0.0870644	12.7519	3.0424e-37	1.77136e-35
GRB2	2335.74	-0.262336	0.0589657	-4.44895	8.6292e-06	4.42761e-05
GREB1L	108.556	-1.40227	0.308867	-4.54006	5.62385e-06	2.98231e-05
GRIA2	29.0213	1.8747	0.458353	4.09007	4.31246e-05	0.000193968
GRID2	53.1851	-1.02242	0.251773	-4.06088	4.88879e-05	0.000217658
GRIK2	351.822	1.03659	0.15985	6.48476	8.88708e-11	8.95145e-10
GRIPAP1	874.029	0.280773	0.075771	3.70555	0.000210935	0.000826972
GRM8	38.5502	2.89504	0.366669	7.89552	2.89099e-15	4.47197e-14
GRN	2880.1	0.265515	0.0787198	3.37291	0.000743775	0.00258801
GRPEL1	1318	-0.548883	0.0605222	-9.06912	1.1998e-19	2.54985e-18
GRSF1	1464.42	-0.39115	0.0714069	-5.47776	4.30743e-08	3.17481e-07
GRWD1	1962.46	-0.451528	0.090344	-4.99788	5.79645e-07	3.62127e-06
GS1-600G8.4	34.0303	1.514	0.366822	4.12734	3.66979e-05	0.000167397
GSAP	181.494	1.32501	0.244332	5.42299	5.86093e-08	4.25069e-07
GSDMB	44.8274	1.16359	0.272593	4.26859	1.96712e-05	9.49199e-05
GSDMD	967.758	0.312518	0.104142	3.00088	0.00269202	0.00829624
GSE1	488.854	0.361957	0.101137	3.57888	0.00034507	0.0012927
GSG2	244.88	-0.627826	0.128238	-4.89577	9.79196e-07	5.87868e-06
GSN	4000.71	0.673174	0.0740974	9.08499	1.03712e-19	2.21253e-18
GSPT1	3586.69	-0.750578	0.0572412	-13.1125	2.79097e-39	1.73974e-37
GSPT2	300.463	0.328885	0.093853	3.50426	0.000457879	0.00166954
GSS	1730.6	-0.270135	0.0665641	-4.05826	4.94387e-05	0.000219833
GSTCD	353.737	-0.425863	0.129308	-3.29339	0.000989859	0.00335245
GSTP1	5469.5	-0.298514	0.0902631	-3.30715	0.0009425	0.00321282
GTF2E1	253.277	-0.462261	0.147317	-3.13786	0.00170185	0.00548674
GTF2F2	701.726	-0.365337	0.0865065	-4.22323	2.40821e-05	0.000113909
GTF2H2	629.052	-0.381294	0.0976343	-3.90533	9.40987e-05	0.000396943
GTF2H2C_2	460.232	-0.404381	0.122949	-3.28903	0.00100535	0.00339941
GTF2H3	1372.08	-0.489745	0.0988657	-4.95364	7.28389e-07	4.47878e-06
GTF2I	3307	-0.359577	0.096319	-3.73319	0.000189069	0.000747538
GTF2IP20	152.271	0.646749	0.161796	3.99731	6.4067e-05	0.000279033
GTF3A	1604.13	-0.382282	0.076852	-4.97426	6.54971e-07	4.04663e-06
GTF3C6	710.779	-0.724958	0.0940419	-7.70888	1.26927e-14	1.88347e-13
GTPBP2	1251.55	1.01145	0.0580425	17.4261	5.23299e-68	6.85522e-66
GTPBP4	2366.42	-0.310553	0.0816466	-3.80362	0.000142595	0.000581762
GTSE1	597.479	-0.860587	0.0887296	-9.69898	3.04521e-22	7.96602e-21
GTSF1	1303.33	-0.191846	0.0650387	-2.94972	0.00318064	0.009613
GUCD1	1529.48	0.293107	0.0996192	2.94227	0.00325811	0.00982237
GUF1	785.118	-0.669464	0.0748561	-8.94335	3.77544e-19	7.75815e-18
GULP1	1176.68	0.83305	0.117723	7.07636	1.47991e-12	1.82063e-11
GUSB	857.456	-0.445162	0.0734875	-6.05765	1.38124e-09	1.20943e-08
GXYLT1	422.647	-0.595279	0.103735	-5.73845	9.55449e-09	7.53928e-08
GYG1	761.122	-0.566905	0.0687506	-8.24582	1.64032e-16	2.77546e-15
H1F0	3786.68	0.586109	0.0503792	11.6339	2.76999e-31	1.23859e-29
H2AFV	2020.28	-0.391618	0.0696444	-5.62312	1.87543e-08	1.42855e-07
H2AFX	1413.77	-0.470408	0.133346	-3.52773	0.000419145	0.0015406
H2AFY	3923.28	-0.252039	0.0477559	-5.27765	1.30848e-07	9.01423e-07
H2AFZ	6264.69	-0.731713	0.0651315	-11.2344	2.76406e-29	1.12495e-27
H3F3B	7824.35	-0.18411	0.0625718	-2.94238	0.00325695	0.00982063
H6PD	1085.79	0.901323	0.104496	8.62539	6.3876e-18	1.2021e-16
HABP4	203.851	-0.446289	0.137756	-3.23971	0.00119652	0.00398793
HACD1	129.228	-0.753424	0.174562	-4.31608	1.58824e-05	7.80757e-05
HACD2	846.296	-0.302194	0.0879742	-3.43504	0.000592475	0.00210658
HACD3	2725.57	-0.284931	0.0575483	-4.95116	7.37719e-07	4.53282e-06
HADH	562.282	-0.447468	0.0819599	-5.4596	4.77217e-08	3.49584e-07
HADHA	3214.53	-0.334581	0.0619317	-5.40241	6.57497e-08	4.74189e-07
HAGH	572.901	0.449993	0.113993	3.94756	7.89531e-05	0.00033756
HAGHL	325.426	1.17462	0.193627	6.06638	1.30826e-09	1.14913e-08
HAPLN1	2395.12	1.45074	0.131355	11.0444	2.33247e-28	8.99099e-27
HAS2	113.447	1.76757	0.180245	9.80646	1.05612e-22	2.8563e-21
HAS3	231.105	1.3592	0.154245	8.81201	1.22923e-18	2.43638e-17
HAUS2	584.045	-0.439305	0.145285	-3.02374	0.00249668	0.00775121
HAUS4	531.285	0.332428	0.0965347	3.44361	0.000574011	0.00204744
HAUS5	485.8	-0.360846	0.0953393	-3.78487	0.000153792	0.000621093
HAUS6	2455.33	-0.522054	0.102328	-5.10175	3.36524e-07	2.17702e-06
HAUS7	258.096	-0.854462	0.14081	-6.06819	1.29362e-09	1.13746e-08
HAUS8	275.406	-0.863503	0.120225	-7.1824	6.84967e-13	8.68142e-12
HAX1	2169.88	-0.382481	0.0747654	-5.11575	3.12501e-07	2.03102e-06
HBE1	360.943	-0.450117	0.0895439	-5.02678	4.98794e-07	3.14664e-06
HBP1	897.581	1.1183	0.094248	11.8655	1.78863e-32	8.30797e-31
HCCS	741.491	-0.239978	0.078412	-3.06047	0.00220987	0.00693786
HCFC1	3542.2	-0.451361	0.0928802	-4.85961	1.17619e-06	6.95186e-06
HCFC1R1	878.978	0.692683	0.114173	6.06695	1.30366e-09	1.14569e-08
HCG4	11.1426	1.98583	0.482171	4.11851	3.81327e-05	0.000173235
HDAC1	2926.36	-0.14776	0.0437459	-3.37768	0.00073101	0.00254677
[truncated: 3,575 more rows]

## Sheet: A375_SRCi
	baseMean	log2FoldChange	lfcSE	stat	pvalue	padj
A2M	255.255	4.58404	0.230174	19.9155	2.98487e-88	1.25547e-85
A4GALT	174.354	-0.557856	0.154448	-3.61193	0.000303927	0.00225923
AAAS	1117.71	-0.233043	0.0656221	-3.55128	0.000383357	0.00276946
AARS	4754.38	-0.722727	0.0541388	-13.3495	1.19209e-40	1.51686e-38
AATK	26.3577	1.76824	0.436447	4.05146	5.09e-05	0.000467108
ABCA10	199.969	1.06963	0.13277	8.05624	7.8679e-16	3.07051e-14
ABCA13	51.0507	-1.69987	0.455113	-3.73504	0.000187684	0.00147963
ABCA2	965.685	0.467433	0.116407	4.01551	5.93179e-05	0.000534957
ABCA3	47.1097	1.20411	0.311399	3.86676	0.00011029	0.0009283
ABCA6	31.3019	1.17903	0.359355	3.28096	0.00103455	0.00651075
ABCB8	499.475	-0.42618	0.108593	-3.92455	8.6891e-05	0.000750544
ABCC3	344.145	-1.52367	0.163995	-9.29099	1.52862e-20	8.29621e-19
ABCC4	760.813	0.52751	0.0729038	7.2357	4.63138e-13	1.41103e-11
ABCD3	689.855	-0.344229	0.0892946	-3.85499	0.000115736	0.00096941
ABCD4	441.529	0.438732	0.102343	4.28689	1.81189e-05	0.00018438
ABCG1	43.1852	-1.23219	0.277765	-4.4361	9.16051e-06	9.97185e-05
ABHD14B	1469.33	-0.411173	0.0655552	-6.27216	3.5607e-10	8.10769e-09
ABHD17B	442.688	0.396763	0.0894882	4.4337	9.2631e-06	0.000100691
ABHD17C	1806.01	1.08884	0.0810806	13.4291	4.08318e-41	5.32996e-39
ABHD3	192.32	0.565478	0.166863	3.38888	0.00070178	0.00469362
ABHD6	297.596	0.380764	0.108036	3.52441	0.000424429	0.00303289
ABI3	10.1483	-3.3024	0.96298	-3.42936	0.000605014	0.00413408
ABL2	2252.09	-0.418861	0.129353	-3.23812	0.0012032	0.00735499
ABLIM3	211.725	-1.3102	0.157518	-8.31781	8.96064e-17	3.7585e-15
AC004381.6	172.715	-0.725173	0.171888	-4.21886	2.45539e-05	0.000242528
AC009299.4	98.1448	-0.897435	0.225337	-3.98264	6.8154e-05	0.000605627
AC009502.1	12.3985	2.19325	0.572402	3.83166	0.00012728	0.00105258
AC010091.1	34.119	3.04299	0.439494	6.92385	4.39526e-12	1.26047e-10
AC012314.11	1432.94	0.382466	0.100326	3.81222	0.000137725	0.00112571
AC012314.12	1432.94	0.382466	0.100326	3.81222	0.000137725	0.00112571
AC012314.14	1432.94	0.382466	0.100326	3.81222	0.000137725	0.00112571
AC012314.2	1432.94	0.382466	0.100326	3.81222	0.000137725	0.00112571
AC012314.4	1432.94	0.382466	0.100326	3.81222	0.000137725	0.00112571
AC012314.5	1432.94	0.382466	0.100326	3.81222	0.000137725	0.00112571
AC012512.1	187.872	0.748682	0.129776	5.76903	7.97297e-09	1.49414e-07
AC093616.4	35.034	-1.13316	0.361305	-3.1363	0.00171096	0.00996052
AC127070.1	10.3554	-46.5557	5.89862	-7.89265	2.95846e-15	1.10884e-13
AC136616.1	43.8764	0.9693	0.273809	3.54006	0.000400035	0.0028798
AC138969.4	363.037	0.672893	0.178617	3.76725	0.000165058	0.00132099
AC240274.1	444.682	-0.358295	0.11222	-3.19278	0.00140908	0.00847688
ACAP3	560.572	0.768497	0.125575	6.11985	9.36642e-10	2.03189e-08
ACAT1	1069.62	0.286109	0.090303	3.16832	0.00153322	0.00908649
ACD	615.51	-0.407712	0.101406	-4.02058	5.80543e-05	0.000524811
ACOT9	835.169	-0.467264	0.0776567	-6.01705	1.77627e-09	3.70473e-08
ACP5	323.907	0.542125	0.130833	4.14365	3.41819e-05	0.000328624
ACPP	260.934	1.3443	0.199083	6.75246	1.45358e-11	3.9025e-10
ACSL1	541.964	0.48779	0.0975179	5.00205	5.67229e-07	7.82952e-06
ACSL3	4103.12	0.87531	0.0798303	10.9646	5.65215e-28	4.50446e-26
ACSS1	238.066	0.654193	0.107595	6.08013	1.20083e-09	2.5538e-08
ACSS2	526.883	1.11333	0.145378	7.65813	1.88654e-14	6.59721e-13
ACTB	38828.5	-0.573782	0.0709388	-8.08841	6.04508e-16	2.41516e-14
ACTG1	36154.5	-0.333231	0.0876488	-3.80189	0.000143594	0.0011671
ACTL8	32.2154	0.943738	0.28352	3.32865	0.00087269	0.00562549
ACTN1	4856.03	-0.321187	0.0939678	-3.41806	0.000630696	0.00428443
ACTN4	16225	-0.429924	0.0961181	-4.47288	7.71749e-06	8.56732e-05
ACTR3	2416.26	-0.212002	0.055515	-3.81882	0.000134092	0.00110289
ACTR3B	266.458	0.504435	0.126722	3.98065	6.87258e-05	0.000609635
ACVR2B	385.74	0.459063	0.137736	3.33291	0.000859416	0.00555885
ACY1	1337.22	0.364635	0.0841507	4.33311	1.47015e-05	0.000153524
ADAM19	1424.65	-1.29712	0.0955641	-13.5733	5.76675e-42	7.79644e-40
ADAM23	487.874	0.42052	0.110327	3.81159	0.000138076	0.0011277
ADAM9	2265.34	-0.815591	0.0690532	-11.8111	3.42248e-32	3.21883e-30
ADAMTS12	1022.73	-1.29181	0.149471	-8.64249	5.50002e-18	2.54683e-16
ADAMTS7	109.437	-0.694958	0.204204	-3.40326	0.000665872	0.00448915
ADAMTSL1	199.95	-2.43596	0.46907	-5.19316	2.0675e-07	3.11194e-06
ADAMTSL4	333.883	-0.583376	0.125451	-4.65024	3.31544e-06	3.98115e-05
ADGRB2	228.291	-0.50607	0.123783	-4.08837	4.34411e-05	0.00040585
ADGRE5	2087.9	0.413482	0.0657948	6.28442	3.29077e-10	7.52701e-09
ADGRF1	292.007	-1.75086	0.206676	-8.47152	2.42203e-17	1.05995e-15
ADGRL2	539.432	0.422144	0.125222	3.37117	0.000748488	0.00496652
ADGRL4	153.055	-1.05023	0.313098	-3.35432	0.000795601	0.00522082
ADM	215.93	-0.804206	0.1718	-4.68107	2.85386e-06	3.48535e-05
ADM2	54.6217	-2.80828	0.307406	-9.13542	6.51507e-20	3.37847e-18
ADORA1	177.692	-1.15452	0.165243	-6.9868	2.81222e-12	8.15758e-11
ADRA1B	20.8677	-1.59204	0.491332	-3.24026	0.00119422	0.00731802
ADRB2	94.732	-1.36888	0.236358	-5.79155	6.9738e-09	1.31832e-07
AEN	2136.42	-0.211074	0.0547141	-3.85776	0.000114433	0.000961033
AGBL5	661.45	-0.451403	0.0798041	-5.65639	1.54594e-08	2.77353e-07
AGPS	1718.26	-0.701609	0.088004	-7.97247	1.55533e-15	5.94716e-14
AHCYL1	2420.07	-0.420582	0.0572638	-7.34464	2.06309e-13	6.59058e-12
AHNAK	14443.4	-0.623801	0.166787	-3.74011	0.000183942	0.00145368
AIF1L	761.466	-0.260035	0.073968	-3.51551	0.000438911	0.00311579
AIM1	834.631	-1.18527	0.133124	-8.90352	5.41054e-19	2.65134e-17
AIM2	111.619	0.637945	0.170552	3.74047	0.000183678	0.00145235
AJAP1	471.623	-0.712249	0.128051	-5.56225	2.66324e-08	4.62993e-07
AJUBA	1119.86	-2.03631	0.117681	-17.3036	4.42134e-67	1.21724e-64
AK5	52.2533	-1.21578	0.290099	-4.19091	2.77843e-05	0.000271776
AKAP12	7618.13	1.62393	0.0776511	20.9132	4.05816e-97	2.11892e-94
AKIP1	246.31	-0.453474	0.141261	-3.21019	0.00132646	0.00803733
AKR1B1	3074.17	-0.47392	0.0650543	-7.28499	3.21689e-13	1.00021e-11
AKR1C1	100.797	-1.05307	0.23051	-4.56843	4.91394e-06	5.68425e-05
AKR1C2	320.669	-0.968706	0.131838	-7.34768	2.01673e-13	6.46976e-12
AKR1C3	386.062	-1.01556	0.128643	-7.8944	2.91708e-15	1.09604e-13
AL513122.1	235.247	1.35498	0.40994	3.30531	0.000948712	0.00604604
AL589743.1	357.276	0.678045	0.114087	5.94321	2.795e-09	5.60556e-08
ALCAM	939.012	-0.746406	0.104413	-7.1486	8.76699e-13	2.62351e-11
ALDH1L2	401.607	-1.55813	0.225918	-6.89686	5.31631e-12	1.50186e-10
ALDH3B1	455.249	-0.91352	0.142882	-6.39354	1.62093e-10	3.87132e-09
ALDH6A1	128.107	0.667058	0.190713	3.4977	0.000469285	0.00330661
ALDOC	655.398	0.278126	0.0782061	3.55632	0.000376084	0.00272864
ALG3	781.887	0.325295	0.0770768	4.2204	2.43864e-05	0.000241188
ALG5	570.1	0.572893	0.114537	5.00182	5.6792e-07	7.83192e-06
ALK	36.1733	3.94931	0.426232	9.26562	1.93943e-20	1.0377e-18
ALPK1	238.331	0.641763	0.155064	4.13871	3.49263e-05	0.000334506
ALPK2	121.368	-2.12607	0.35782	-5.94173	2.82025e-09	5.64871e-08
ALPP	108.625	-5.76068	0.861504	-6.68677	2.28147e-11	5.9665e-10
ALS2CL	121.462	-1.3834	0.25301	-5.46779	4.5568e-08	7.70078e-07
ALX1	187.686	0.487186	0.118246	4.1201	3.78702e-05	0.000359743
AMIGO1	181.957	0.435836	0.134084	3.25048	0.0011521	0.00711467
AMIGO2	2881.79	-0.84521	0.0584478	-14.4609	2.13829e-47	3.30387e-45
AMMECR1L	742.344	0.260747	0.0668023	3.90327	9.49036e-05	0.000811818
AMOTL2	2790.02	-1.40332	0.0686742	-20.4344	8.26652e-93	3.79308e-90
ANKEF1	141.867	-0.520545	0.157183	-3.31172	0.000927246	0.0059217
ANKFN1	18.3654	-2.23192	0.585898	-3.80941	0.000139298	0.00113706
ANKH	3063.35	0.776045	0.0872656	8.89291	5.95296e-19	2.89838e-17
ANKMY2	244.771	-0.63706	0.136153	-4.67901	2.88262e-06	3.51721e-05
ANKRD1	368.51	-7.45991	0.841057	-8.86969	7.33503e-19	3.53717e-17
ANKRD2	24.7975	-4.26158	1.24636	-3.41922	0.000628004	0.00426998
ANKRD28	1940.75	-0.331531	0.0875228	-3.78793	0.000151906	0.00122741
ANKRD33B	353.948	-0.995833	0.121137	-8.22069	2.02338e-16	8.32555e-15
ANKRD34A	180.827	0.505265	0.158432	3.18915	0.00142693	0.00856212
ANLN	3551.19	-0.808961	0.0765229	-10.5715	4.04005e-26	2.99875e-24
ANO4	41.4745	2.27319	0.276322	8.22661	1.92588e-16	7.96769e-15
ANP32E	2607.7	-0.296415	0.0623376	-4.75499	1.98452e-06	2.50414e-05
ANPEP	3658.35	-1.17155	0.0658714	-17.7855	9.1609e-71	2.61725e-68
ANTXR1	1470.24	-0.414829	0.073308	-5.65872	1.52509e-08	2.73937e-07
ANTXR2	604.096	0.905391	0.107206	8.44531	3.03241e-17	1.30076e-15
ANXA1	13349.8	-0.752335	0.0738094	-10.193	2.13186e-24	1.45408e-22
ANXA2	12742.3	-1.57706	0.0550406	-28.6527	1.48208e-180	2.24416e-177
ANXA3	24.7668	-4.64303	0.855711	-5.42594	5.76504e-08	9.57173e-07
ANXA4	682.936	0.335677	0.0919115	3.65218	0.000260025	0.00196374
ANXA6	2084.91	-0.860589	0.0576392	-14.9306	2.08345e-50	3.66832e-48
AP1M2	86.1448	-2.20506	0.273595	-8.05959	7.65532e-16	3.00303e-14
AP2B1	5258.07	-0.267438	0.074668	-3.5817	0.000341371	0.00249953
AP2M1	4896.36	-0.274329	0.0518875	-5.28699	1.24344e-07	1.94506e-06
AP3B2	114.527	-1.17415	0.249116	-4.71327	2.43777e-06	3.01821e-05
AP3S1	2528	-1.0512	0.0830806	-12.6528	1.07972e-36	1.20214e-34
APEX2	1029.71	-0.500428	0.0863172	-5.79755	6.72903e-09	1.27523e-07
APLP1	48.5943	-1.44861	0.348477	-4.15696	3.22509e-05	0.000311977
APLP2	2970.2	0.376024	0.0356523	10.547	5.2465e-26	3.87525e-24
APMAP	2199.47	0.222108	0.0474203	4.68382	2.81573e-06	3.44949e-05
APOBEC3B	315.977	-0.638408	0.10833	-5.89316	3.78875e-09	7.43126e-08
APOBEC3C	1030.77	-1.03666	0.0930069	-11.1461	7.48079e-29	6.22385e-27
APOBEC3D	124.286	-0.669024	0.204892	-3.26526	0.00109363	0.00681752
APOBEC3G	619.212	-1.86078	0.088939	-20.922	3.37649e-97	1.82596e-94
APOD	31.5653	3.20723	0.365136	8.78366	1.58234e-18	7.51091e-17
APOE	26.0896	1.18456	0.371326	3.19007	0.00142237	0.00854326
APOL6	402.121	-0.482344	0.106506	-4.52878	5.93252e-06	6.74908e-05
AQP7	28.0471	1.84667	0.392525	4.7046	2.54368e-06	3.14163e-05
ARHGAP11A	1829.45	-0.616933	0.112665	-5.4758	4.35533e-08	7.38504e-07
ARHGAP15	16.659	1.3252	0.38789	3.41642	0.000634494	0.00430637
ARHGAP23	1172.64	-0.5778	0.163107	-3.54246	0.000396409	0.00285694
ARHGAP29	1799.41	-2.11459	0.102099	-20.7112	2.74674e-95	1.34165e-92
ARHGAP35	2382.96	-0.260287	0.0734595	-3.54327	0.000395193	0.00284953
ARHGAP5	1580.64	0.437541	0.0750422	5.8306	5.52276e-09	1.05721e-07
ARHGDIB	97.0026	-1.7268	0.25663	-6.72873	1.71146e-11	4.54647e-10
ARHGEF2	2985.37	-0.368086	0.103048	-3.57199	0.00035428	0.00258655
ARHGEF28	550.975	-1.07901	0.109013	-9.898	4.24662e-23	2.73627e-21
ARHGEF3	224.134	-0.993373	0.13631	-7.28762	3.15468e-13	9.8491e-12
ARHGEF39	286.232	-0.519719	0.154804	-3.35728	0.000787144	0.00518214
ARHGEF4	471.645	0.734768	0.159504	4.60657	4.09366e-06	4.83512e-05
ARID5B	306.179	0.83144	0.120898	6.87719	6.10468e-12	1.70548e-10
ARL14EPL	49.8767	-1.35693	0.3875	-3.50175	0.000462208	0.00326739
ARL2BP	908.668	0.343259	0.0838067	4.09584	4.20638e-05	0.000394629
ARL4C	714.29	-0.51119	0.0747383	-6.83974	7.93371e-12	2.18026e-10
ARL5B	647.038	0.513999	0.118161	4.34999	1.36141e-05	0.000143417
ARL6IP1	3422.22	-0.181146	0.0555428	-3.26138	0.00110871	0.00688884
ARMC9	424.974	0.382441	0.114281	3.34649	0.00081841	0.00534154
ARNT2	1734.26	1.16905	0.118518	9.86389	5.96917e-23	3.81372e-21
ARPC2	3184.53	-0.200905	0.0508841	-3.94828	7.87134e-05	0.000686962
ARPC4	2785.36	0.211384	0.0533312	3.96361	7.38234e-05	0.000648772
ARPP21	104.253	0.737413	0.212788	3.46548	0.000529289	0.00367806
ARRDC4	57.0037	1.08322	0.227565	4.76003	1.93562e-06	2.44447e-05
ARSG	109.054	2.08837	0.178517	11.6985	1.29784e-31	1.19102e-29
ARSJ	367.378	-0.726844	0.124514	-5.83745	5.30046e-09	1.01723e-07
ART3	230.979	1.0818	0.19429	5.56798	2.57708e-08	4.49047e-07
ARV1	434.146	0.399867	0.10637	3.75922	0.000170447	0.00135933
ASAH1	627.404	0.749058	0.0869883	8.61101	7.24186e-18	3.32292e-16
ASB13	343.834	0.407346	0.118231	3.44534	0.000570342	0.0039166
ASB2	7.80462	2.84987	0.809067	3.52241	0.000427643	0.0030501
ASB9	293.274	-0.383648	0.112944	-3.39679	0.000681811	0.00458029
ASF1B	1178.44	-0.674279	0.0589248	-11.443	2.54769e-30	2.20441e-28
ASH2L	853.246	-0.324404	0.0698984	-4.64107	3.46605e-06	4.15154e-05
ASNS	1495.54	-1.67211	0.0720126	-23.2198	2.87628e-119	2.29224e-116
ASPM	2367.29	-0.41126	0.0904002	-4.54932	5.3819e-06	6.18306e-05
ASPSCR1	328.415	0.470467	0.122654	3.83572	0.000125196	0.00103771
ASRGL1	130.789	-0.765683	0.181478	-4.21916	2.4521e-05	0.000242361
ATAD1	1420.9	0.32679	0.087842	3.72021	0.000199059	0.00155128
ATAD2	1861.58	-0.539227	0.0813379	-6.62947	3.36885e-11	8.64596e-10
ATAD5	365.759	-0.379209	0.119506	-3.17312	0.00150808	0.00896205
ATF4	4808.46	-0.485801	0.0781662	-6.21498	5.13302e-10	1.14807e-08
ATF6B	856.215	0.283345	0.0779524	3.63484	0.000278148	0.00208192
ATG12	1373.96	-0.541614	0.0783641	-6.91151	4.79531e-12	1.37001e-10
ATG14	239.548	0.437853	0.123251	3.55253	0.000381539	0.00275896
ATG5	424.183	-0.446577	0.136302	-3.27639	0.00105144	0.00659796
ATL3	1167.03	-0.401327	0.0690587	-5.8114	6.19544e-09	1.18002e-07
ATM	1003.43	0.590612	0.127105	4.64663	3.37398e-06	4.04824e-05
ATMIN	1161.76	0.294367	0.0770008	3.82291	0.000131883	0.00108709
ATN1	3132.25	-0.356761	0.0913467	-3.90557	9.40023e-05	0.000805992
ATOH8	81.2171	-2.74127	0.266228	-10.2967	7.2922e-25	5.13574e-23
ATOX1	1335.16	0.445659	0.0942276	4.7296	2.24964e-06	2.80824e-05
ATP13A1	2197.94	0.361193	0.0891934	4.04955	5.13161e-05	0.000470357
ATP1A1	17752.1	0.174964	0.0406854	4.3004	1.70489e-05	0.000174547
ATP1B1	903.165	-0.331374	0.0751645	-4.40865	1.04017e-05	0.000111704
ATP1B3	2548.28	0.278358	0.0823391	3.38063	0.000723208	0.00482627
ATP2B1	1508.58	0.857907	0.072664	11.8065	3.61297e-32	3.37702e-30
ATP2B4	3205.47	1.41476	0.0724897	19.5167	7.92267e-85	3.07603e-82
ATP5E	6522.77	0.852154	0.112127	7.59993	2.96289e-14	1.02899e-12
ATP6AP1	1544.19	0.32732	0.0596948	5.48321	4.17667e-08	7.098e-07
ATP6V0A4	484.39	2.66682	0.124893	21.3528	3.6698e-101	2.22272e-98
ATP6V0B	2345.49	0.442098	0.0958531	4.61224	3.9835e-06	4.71973e-05
ATP6V1E1	1752.3	0.307608	0.0680042	4.52337	6.08634e-06	6.9085e-05
ATP6V1F	1250.03	0.298938	0.0787485	3.79611	0.000146986	0.00119275
ATP6V1G1	1044.98	0.397241	0.0702356	5.65584	1.55085e-08	2.77904e-07
ATP6V1H	700.597	0.432608	0.0879741	4.91745	8.76808e-07	1.17596e-05
ATP8B2	2800.51	0.342548	0.0639333	5.35789	8.41979e-08	1.35919e-06
ATP9A	1142.56	0.752868	0.0877403	8.58064	9.43459e-18	4.2772e-16
ATRIP	412.143	-0.397731	0.100499	-3.95758	7.57138e-05	0.000664228
ATRN	1394.75	0.384546	0.0807535	4.76197	1.91713e-06	2.42718e-05
ATXN1	398.83	0.731023	0.145236	5.03336	4.81961e-07	6.76353e-06
ATXN2L	3060.74	-0.216448	0.0684737	-3.16104	0.00157209	0.00927114
ATXN7L3B	2389.89	0.368494	0.0435079	8.46957	2.46301e-17	1.06862e-15
AUH	113.785	0.52097	0.155676	3.3465	0.000818387	0.00534154
AUP1	2340.44	0.375203	0.0685492	5.47348	4.41275e-08	7.47404e-07
AURKA	1442.98	-0.649061	0.0663298	-9.78537	1.30112e-22	8.00878e-21
AURKB	1028.95	-0.574794	0.0893047	-6.43632	1.22407e-10	2.96085e-09
AVPI1	804.35	0.31351	0.0933372	3.35889	0.000782558	0.00515644
AXL	6170.46	-1.4523	0.0751935	-19.3142	4.08191e-83	1.50752e-80
AZGP1	98.8544	1.21274	0.169204	7.16736	7.64604e-13	2.30172e-11
AZIN2	116.401	-1.11543	0.215171	-5.18391	2.17282e-07	3.25192e-06
B2M	9683.91	0.366061	0.0758523	4.82597	1.39324e-06	1.8062e-05
B3GALT2	8.44878	-2.84872	0.714444	-3.98732	6.68227e-05	0.000595194
B3GALT5	85.0711	-1.92355	0.32815	-5.8618	4.57888e-09	8.87751e-08
B3GAT3	1307.98	0.395638	0.0988394	4.00284	6.25871e-05	0.000560766
B3GNT5	320.356	0.570919	0.108955	5.23996	1.60609e-07	2.46397e-06
B3GNT7	575.341	1.04951	0.0981065	10.6977	1.04392e-26	7.9432e-25
B4GALNT1	947.755	-0.542301	0.123878	-4.37768	1.19948e-05	0.000127635
B4GALT1	1581.22	-0.336757	0.0583979	-5.76659	8.08899e-09	1.51028e-07
B4GALT5	2405.68	0.266895	0.0677017	3.94223	8.07283e-05	0.000702118
B4GAT1	388.982	0.319453	0.0899026	3.55332	0.0003804	0.00275204
BAALC	14.3855	1.7478	0.525684	3.32482	0.000884771	0.00569125
BACE2	1844	0.359578	0.0829768	4.33348	1.46772e-05	0.000153376
BAG1	975.778	0.542354	0.102367	5.29816	1.16976e-07	1.8374e-06
BAG3	1776.93	0.271916	0.0706617	3.84814	0.00011902	0.000992945
BAIAP2	440.007	0.480014	0.118613	4.0469	5.19007e-05	0.00047428
BAIAP2L1	461.07	-0.335164	0.0898759	-3.72919	0.000192096	0.00150476
BAZ1B	3252.51	-0.289513	0.0578326	-5.00605	5.55573e-07	7.69669e-06
BCAR1	774.923	-0.532543	0.154406	-3.44898	0.000562719	0.00387656
BCAR3	1836.25	-0.693965	0.0475177	-14.6043	2.63523e-48	4.20027e-46
BCAT1	1985.76	-0.800863	0.120435	-6.64974	2.93609e-11	7.58674e-10
BCL2L1	1392.06	-0.875026	0.0801115	-10.9226	8.98895e-28	7.12621e-26
BCL2L11	159.756	0.645512	0.19673	3.28121	0.00103364	0.00651075
BCL6	189.658	0.644403	0.164996	3.90558	9.40008e-05	0.000805992
BCL9L	1950.01	-0.761149	0.20176	-3.77255	0.000161588	0.00129458
BDH2	235.86	0.416947	0.125629	3.31888	0.000903792	0.00578901
BDNF	206.395	-0.951346	0.187391	-5.0768	3.83844e-07	5.478e-06
BEST1	64.9735	0.977028	0.249629	3.91392	9.08089e-05	0.000781266
BFAR	2116.01	0.277374	0.0719779	3.8536	0.000116391	0.000973701
BGLAP	20.4488	-1.62382	0.434814	-3.73452	0.000188072	0.00148168
BGN	161.01	-0.525324	0.13013	-4.0369	5.4161e-05	0.000492852
BHLHE40	628.394	1.19517	0.0837731	14.2667	3.52761e-46	5.39546e-44
BHLHE41	46.9903	1.46778	0.445591	3.29402	0.000987664	0.00626003
BIN1	80.7952	-0.793455	0.23023	-3.44635	0.000568213	0.00390908
BIRC5	1446.79	-0.348692	0.074199	-4.69941	2.60908e-06	3.21716e-05
BLCAP	633.676	0.291253	0.0838136	3.47501	0.000510836	0.00356291
BLOC1S4	237.969	0.438123	0.115043	3.80836	0.000139894	0.0011407
BMF	103.104	1.3239	0.261332	5.06596	4.06353e-07	5.78289e-06
BMP4	82.9785	1.44434	0.19183	7.52926	5.103e-14	1.7364e-12
BMP6	264.496	1.1331	0.135755	8.34663	7.02371e-17	2.95425e-15
BMPR1A	808.331	0.407245	0.124142	3.28047	0.00103635	0.00651139
BMS1P10	107.332	0.611876	0.162553	3.76417	0.000167105	0.00133666
BMS1P13	37.1061	1.22166	0.327385	3.73158	0.000190284	0.00149444
BOC	80.4297	1.21367	0.276493	4.38951	1.13607e-05	0.000121314
BORA	264.836	-0.485217	0.134588	-3.6052	0.000311911	0.00230501
BPHL	127.33	-0.586062	0.183307	-3.19716	0.00138788	0.00835928
BRCA1	1258.88	-0.583593	0.121933	-4.78618	1.69989e-06	2.17396e-05
BRI3	618.062	0.451079	0.100233	4.5003	6.78581e-06	7.60553e-05
BRK1	1630.39	0.202592	0.0629957	3.21596	0.00130007	0.00790203
BTBD10	424.379	-0.426215	0.100816	-4.22764	2.36154e-05	0.000234635
BTBD11	301.062	-1.00303	0.303247	-3.30764	0.000940843	0.00600095
BTBD3	1817.47	0.323004	0.0626451	5.15609	2.52155e-07	3.73228e-06
BTD	359.605	-0.359251	0.0977125	-3.67661	0.000236357	0.00180662
BTG1	2494.66	0.823471	0.0493959	16.6708	2.13569e-62	5.48111e-60
BUB1	1100.59	-0.591991	0.066762	-8.86719	7.50138e-19	3.6059e-17
BUB1B	1498.91	-0.412571	0.0772048	-5.34385	9.09926e-08	1.4642e-06
BUD13	494.573	-0.352216	0.0736219	-4.78412	1.71735e-06	2.19074e-05
C10orf10	17.0295	2.0488	0.532465	3.84776	0.000119204	0.000993935
C10orf54	163.755	-1.34597	0.224507	-5.9952	2.03233e-09	4.20403e-08
C10orf90	234.676	0.839607	0.120073	6.99245	2.70124e-12	7.86581e-11
C11orf1	235.014	0.409107	0.119467	3.42445	0.000616044	0.00420187
C11orf68	945.933	-0.596245	0.0868964	-6.86156	6.81109e-12	1.89363e-10
C11orf95	577.235	0.337139	0.0948499	3.55445	0.000378773	0.00274552
C11orf96	35.2511	1.59209	0.405298	3.9282	8.55834e-05	0.00074094
C12orf57	1327.54	0.502219	0.12247	4.10075	4.11813e-05	0.000387791
C12orf73	208.883	0.437997	0.133869	3.27184	0.0010685	0.00667738
C12orf75	961.41	-0.549248	0.082422	-6.66385	2.66743e-11	6.91614e-10
C12orf76	163.243	0.655647	0.142748	4.59304	4.36836e-06	5.1236e-05
C15orf39	449.467	0.568411	0.125967	4.51239	6.4102e-06	7.21123e-05
C15orf52	1687.45	-0.334793	0.0982006	-3.40928	0.000651355	0.00440895
C16orf45	428.455	0.88279	0.127876	6.90348	5.0745e-12	1.44433e-10
C16orf54	30.3843	-1.06719	0.326086	-3.27274	0.00106511	0.00666259
C16orf91	503.772	0.473964	0.107009	4.42921	9.458e-06	0.000102409
C19orf33	341.152	-2.85624	0.277124	-10.3067	6.56951e-25	4.64839e-23
C19orf71	121.162	0.829566	0.146534	5.66125	1.50272e-08	2.70561e-07
C1GALT1	542.067	-0.382854	0.104198	-3.67428	0.000238521	0.00181857
C1orf112	650.985	-0.574168	0.11146	-5.15136	2.58609e-07	3.81663e-06
C1orf21	348.901	0.720254	0.141318	5.09669	3.45639e-07	4.9797e-06
C1orf226	349.608	-0.746965	0.117936	-6.33366	2.39416e-10	5.56619e-09
C2CD2L	602.189	0.291542	0.0926039	3.14827	0.00164238	0.00961673
C5orf24	1502.04	0.357442	0.0831231	4.30015	1.70681e-05	0.000174625
C5orf30	403.782	0.312057	0.084552	3.69071	0.000223626	0.00171798
C5orf34	227.057	-0.71434	0.145711	-4.90244	9.4654e-07	1.26055e-05
C5orf51	1090.67	0.366366	0.0892241	4.10613	4.02339e-05	0.000379814
C6orf106	1267.99	0.186518	0.0566945	3.28987	0.00100233	0.00634235
C6orf120	481.05	0.43675	0.0849997	5.13825	2.77308e-07	4.07274e-06
C6orf48	765.002	0.363071	0.0837641	4.33445	1.46127e-05	0.000152807
C8orf58	441.933	-0.603239	0.109779	-5.49501	3.90684e-08	6.66369e-07
C9orf16	668.042	0.593016	0.137014	4.32813	1.50383e-05	0.000156609
C9orf85	243.135	0.421837	0.133201	3.16691	0.00154069	0.00912722
CA8	7.35589	-3.31447	0.981236	-3.37786	0.000730535	0.00486332
CA9	145.633	2.63818	0.282112	9.35154	8.63794e-21	4.75621e-19
CACNG6	37.0534	-1.46645	0.292281	-5.01726	5.24133e-07	7.32142e-06
CAD	2931.66	-0.423505	0.126297	-3.35325	0.000798691	0.0052354
CADPS2	392.819	0.56664	0.142264	3.98302	6.80462e-05	0.000605024
CALB1	121.149	-2.14086	0.283782	-7.54402	4.557e-14	1.56113e-12
CALB2	310.854	-1.34392	0.111864	-12.0138	3.00655e-33	2.91828e-31
CALCOCO1	734.341	0.301809	0.0862222	3.50036	0.000464628	0.00327838
CALHM3	16.7187	-2.34317	0.516704	-4.53484	5.76467e-06	6.57294e-05
CALM2	9639.81	-0.350077	0.0779421	-4.4915	7.07245e-06	7.9034e-05
CALM3	3074.89	-0.212549	0.054877	-3.87319	0.000107418	0.000909179
CAMK2G	516.343	-0.613754	0.091163	-6.73249	1.66786e-11	4.44625e-10
CAMK2N1	393.732	0.780216	0.0911209	8.56242	1.10521e-17	4.98067e-16
CAMK4	768.461	-0.752506	0.113787	-6.61327	3.75918e-11	9.58276e-10
CAMKK1	75.251	-0.702591	0.214328	-3.27812	0.00104502	0.0065604
CAMLG	780.9	0.478434	0.0982766	4.86824	1.12595e-06	1.48253e-05
CAP1	7278.83	-0.289785	0.0735979	-3.93741	8.23655e-05	0.000715125
CAPG	1950.54	-0.275305	0.0774329	-3.5554	0.0003774	0.00273688
CAPN2	6000.89	-0.269672	0.0400724	-6.72961	1.70121e-11	4.52718e-10
CAPNS1	5039.15	-0.342337	0.0657021	-5.21044	1.88393e-07	2.86123e-06
CAPRIN1	6830.7	-0.236512	0.0483852	-4.8881	1.01815e-06	1.35236e-05
CAPS	1211.93	-1.91273	0.143176	-13.3593	1.04556e-40	1.35316e-38
CARD11	107.006	-1.05436	0.226017	-4.66497	3.08663e-06	3.74201e-05
CARD19	474.025	0.711131	0.122692	5.79608	6.78809e-09	1.28482e-07
CARS	1455.19	-0.334249	0.0555098	-6.02144	1.72869e-09	3.62045e-08
CARS2	1065.98	0.256141	0.0777364	3.295	0.000984222	0.00624344
CASC10	105.64	-1.26527	0.185598	-6.81726	9.27954e-12	2.5363e-10
CASP2	777.178	-0.441283	0.0970937	-4.54491	5.49575e-06	6.28816e-05
CASP6	142.139	-0.526062	0.138176	-3.80718	0.000140558	0.00114549
CAST	3092.28	-0.156272	0.0490575	-3.18549	0.00144509	0.00863861
CAT	1219.81	-0.303575	0.0718196	-4.2269	2.36929e-05	0.000234943
CAV1	5248.41	-3.04708	0.0785283	-38.8023	0	0
CAV2	401.341	-1.07744	0.148919	-7.23504	4.65391e-13	1.41505e-11
CBLB	266.744	0.99081	0.165281	5.9947	2.03866e-09	4.21138e-08
CBSL	226.63	-1.02479	0.229996	-4.45566	8.36338e-06	9.21006e-05
CBX1	1390.47	-0.225571	0.0673818	-3.34766	0.000814965	0.00532594
CBX5	2394.58	-0.450271	0.0737604	-6.10452	1.03113e-09	2.2178e-08
CCAR1	1339.59	-0.283279	0.0832969	-3.40083	0.000671815	0.00452519
CCDC144NL	161.336	-0.698365	0.156083	-4.47433	7.66503e-06	8.52158e-05
CCDC149	100.616	1.72017	0.22418	7.67314	1.67839e-14	5.88292e-13
CCDC162P	10.0777	2.36454	0.719151	3.28796	0.00100917	0.00637768
CCDC33	42.6872	-1.89508	0.301679	-6.28178	3.34708e-10	7.64427e-09
CCDC50	1311.13	-0.57313	0.0612809	-9.3525	8.5597e-21	4.73033e-19
CCDC80	298.336	-1.50973	0.262411	-5.75329	8.75244e-09	1.62813e-07
CCL2	52.6283	-2.4552	0.56142	-4.37321	1.22434e-05	0.00013019
CCNA1	78.1095	-1.67633	0.29026	-5.77525	7.68385e-09	1.44533e-07
CCNA2	1439.06	-0.508982	0.0681053	-7.47346	7.81136e-14	2.63429e-12
CCNB1	3385.45	-0.610479	0.0711675	-8.57805	9.64919e-18	4.36143e-16
CCNB1IP1	458.588	0.381475	0.0934501	4.08212	4.46258e-05	0.000416086
CCNB2	1211.71	-0.427293	0.0583443	-7.32364	2.41334e-13	7.67704e-12
CCND1	6375.09	-0.487918	0.0955178	-5.10814	3.25347e-07	4.71877e-06
CCNDBP1	814.196	0.403021	0.0819041	4.92064	8.62619e-07	1.15891e-05
CCNE2	381.185	-0.424757	0.113887	-3.72962	0.000191766	0.00150371
CCNF	994.455	-0.488291	0.0817977	-5.96949	2.37995e-09	4.82425e-08
CCNK	554.643	-0.36874	0.107014	-3.44572	0.000569546	0.00391623
CCT5	9936.64	-0.156662	0.0402454	-3.89268	9.91444e-05	0.000844344
CD151	3211.19	-0.192535	0.0606093	-3.17665	0.00148985	0.00886763
CD164	2351.67	0.338584	0.0815128	4.15375	3.27072e-05	0.00031585
CD1D	43.8075	-1.03099	0.26581	-3.87865	0.000105036	0.000891008
CD320	1131.88	0.403932	0.115727	3.4904	0.0004823	0.00338572
CD44	10765.7	-0.584935	0.0572872	-10.2106	1.77813e-24	1.22384e-22
CD47	1173.44	0.348119	0.0903073	3.85482	0.000115814	0.00096941
CD55	5570.78	1.07374	0.0759002	14.1467	1.95615e-45	2.84808e-43
CD63	6681.5	0.711211	0.0618157	11.5053	1.23992e-30	1.09795e-28
CD68	1049.51	-0.662574	0.125511	-5.27902	1.2988e-07	2.02329e-06
CD70	1197.68	-0.318427	0.0938973	-3.39122	0.000695813	0.00465783
CD96	2686.11	-0.695409	0.0680969	-10.2121	1.75113e-24	1.21076e-22
CDC20	3429.83	-0.896237	0.0629985	-14.2263	6.28995e-46	9.3375e-44
CDC25A	1051.03	-0.46065	0.0708492	-6.50184	7.9342e-11	1.96307e-09
CDC27	2193.53	-0.240688	0.0645744	-3.72729	0.000193548	0.00151302
CDC42	3829.25	-0.290632	0.0574878	-5.05554	4.29172e-07	6.06772e-06
CDC42EP1	136.498	-0.798281	0.201273	-3.96616	7.30402e-05	0.00064472
CDC42EP4	981.412	-0.774271	0.0766346	-10.1034	5.33517e-24	3.55882e-22
CDC42SE1	2289.3	0.240051	0.0558109	4.30114	1.69919e-05	0.000174081
CDC45	524.55	-0.42547	0.0834417	-5.09901	3.4143e-07	4.92374e-06
CDC6	1427.74	-0.512954	0.0969525	-5.29078	1.21795e-07	1.9075e-06
CDCA2	511.466	-0.541759	0.0887417	-6.1049	1.02865e-09	2.21562e-08
CDCA3	602.584	-0.662708	0.114285	-5.79872	6.68239e-09	1.26798e-07
CDCA4	1004.74	0.364794	0.0841212	4.33653	1.44747e-05	0.000151679
CDCA5	1435.34	-0.457204	0.0612923	-7.45941	8.69109e-14	2.92446e-12
CDCA7	365.682	-0.444334	0.11148	-3.98579	6.72555e-05	0.000598696
CDCA7L	1183.02	-0.406143	0.0696996	-5.82705	5.64147e-09	1.07857e-07
CDCA8	1112.82	-0.605377	0.0598578	-10.1136	4.80942e-24	3.22231e-22
CDCP1	566.008	1.20921	0.120455	10.0387	1.03022e-23	6.78241e-22
CDH11	44.8273	-1.62052	0.505305	-3.20701	0.00134122	0.00811575
CDH2	1711.88	-0.365396	0.0808258	-4.52078	6.16124e-06	6.97261e-05
CDH24	129.558	-0.62441	0.164836	-3.78806	0.000151827	0.00122741
CDIPT	1358.31	0.229036	0.0681965	3.35847	0.000783758	0.0051621
CDK14	681.324	-0.390967	0.124017	-3.15254	0.00161857	0.00949938
CDK16	2179.37	-0.25722	0.0705082	-3.64808	0.000264205	0.00199134
CDK2	1707.12	-0.37663	0.088884	-4.23732	2.26204e-05	0.000225786
CDK5R1	189.196	0.499449	0.135044	3.69843	0.000216937	0.00167424
CDK6	2564.34	-0.570828	0.115773	-4.93058	8.19869e-07	1.10449e-05
CDKN1B	743.854	0.622647	0.081748	7.61667	2.60304e-14	9.06098e-13
CDKN2D	252.709	-0.444546	0.126265	-3.52074	0.000430349	0.00306507
CDON	477.123	-0.609256	0.142747	-4.26809	1.97156e-05	0.000199422
CDS2	1082.76	-0.43789	0.0918014	-4.76997	1.84256e-06	2.3348e-05
CDT1	650.918	-0.529727	0.14404	-3.67763	0.000235407	0.00180027
CELSR2	733.325	0.388745	0.100029	3.88634	0.000101769	0.000864962
CEMIP	3685.75	1.338	0.132861	10.0706	7.44886e-24	4.92535e-22
CENPA	351.087	-0.394579	0.111845	-3.52791	0.000418854	0.00299588
CENPE	1031.76	-0.419396	0.0864431	-4.8517	1.2241e-06	1.60202e-05
CENPH	615.742	-0.389507	0.109013	-3.57302	0.000352885	0.00257761
CENPIP1	12.0987	-1.85118	0.549913	-3.36631	0.000761798	0.00503938
CENPM	250.262	-0.476575	0.149749	-3.18249	0.00146013	0.00870446
CENPN	960.511	-0.554507	0.114623	-4.83765	1.31386e-06	1.71209e-05
CENPO	696.404	-0.561017	0.133926	-4.18901	2.80179e-05	0.000273532
CEP120	451.126	-0.379686	0.116647	-3.25501	0.00113389	0.00702797
CEP128	131.513	-0.726623	0.230694	-3.14972	0.00163424	0.00957651
CEP55	1514.73	-0.538045	0.06111	-8.80453	1.31403e-18	6.25694e-17
CEP85	823.36	-0.378216	0.0989729	-3.82141	0.000132693	0.00109317
CERS1	270.328	0.710996	0.147896	4.80742	1.52893e-06	1.97534e-05
CERS4	59.6122	0.783836	0.22392	3.50053	0.000464342	0.00327806
CFAP44	108.585	1.1503	0.298971	3.84755	0.000119306	0.000994241
CFAP69	69.8689	1.11312	0.260821	4.26776	1.97442e-05	0.000199444
CFH	51.7699	-1.99277	0.429389	-4.64094	3.4683e-06	4.15154e-05
CFI	226.396	0.640655	0.130202	4.92048	8.63331e-07	1.15891e-05
CFL1	18781.3	-0.22963	0.067984	-3.3777	0.000730937	0.00486332
CGREF1	180.232	0.601238	0.135332	4.44269	8.88424e-06	9.72705e-05
CH17-258A22.4	239.504	-0.477538	0.117995	-4.04711	5.18537e-05	0.000474136
CH17-296N19.1	51.8078	-1.83983	0.496278	-3.70725	0.00020952	0.00162279
CHAC1	161.361	-2.76088	0.199013	-13.8729	9.2496e-44	1.28493e-41
CHAC2	246.528	-0.420482	0.129741	-3.24094	0.00119134	0.00730634
CHAF1A	1139.67	-0.433887	0.0805357	-5.38751	7.1442e-08	1.16571e-06
CHAF1B	333.507	-0.585514	0.125633	-4.66052	3.15418e-06	3.81475e-05
CHD1	1249.31	0.315331	0.0929527	3.39238	0.000692894	0.00464132
CHEK1	877.748	-0.490421	0.115773	-4.23605	2.27485e-05	0.000226617
CHMP1B	911.357	0.433546	0.0737391	5.87946	4.1161e-09	8.02137e-08
CHN2	18.6997	1.34012	0.411221	3.25889	0.00111847	0.00694665
CHP1	1386.84	0.38002	0.0653241	5.81746	5.97499e-09	1.13946e-07
CHPF2	1174.22	0.401756	0.0763551	5.26167	1.42752e-07	2.20566e-06
CHRDL1	309.421	1.25654	0.114139	11.0088	3.46446e-28	2.79037e-26
CHRM3	254.293	1.2795	0.239927	5.33289	9.66641e-08	1.5456e-06
CHST11	633.309	0.458758	0.143852	3.18909	0.00142721	0.00856212
CHTF18	517.096	-0.521945	0.136623	-3.82034	0.000133267	0.0010967
CIITA	837.907	-0.61803	0.153662	-4.02201	5.77034e-05	0.000522137
CITED1	40.9809	3.50516	0.327986	10.6869	1.17184e-26	8.87124e-25
CITED2	809.565	0.882084	0.0881435	10.0074	1.41468e-23	9.27319e-22
CITED4	343.831	0.639269	0.155512	4.11074	3.9439e-05	0.000373241
CKAP2L	976.643	-0.449654	0.0845429	-5.31864	1.04544e-07	1.65933e-06
CKAP4	2144.48	-0.345956	0.0487204	-7.10085	1.2399e-12	3.67409e-11
CKB	750.763	0.571249	0.109527	5.21561	1.8321e-07	2.79091e-06
CKS1B	2170.26	-0.595265	0.106037	-5.61374	1.98001e-08	3.4984e-07
CKS2	2032.57	-0.244205	0.0705064	-3.46358	0.000533036	0.00369562
CLCF1	304.223	-0.656426	0.128246	-5.1185	3.07972e-07	4.47965e-06
CLDN1	47.6731	-1.22914	0.275852	-4.45579	8.35844e-06	9.21006e-05
CLDN12	845.625	0.299845	0.0880471	3.4055	0.000660424	0.00446236
CLDN4	202.103	-0.618505	0.125135	-4.94271	7.70432e-07	1.04067e-05
CLEC2B	281.062	0.900312	0.160273	5.61738	1.93875e-08	3.42951e-07
CLIC1	5395.02	-0.364269	0.0706843	-5.15347	2.55714e-07	3.77759e-06
CLN5	431.739	0.39713	0.0947653	4.19067	2.78128e-05	0.000271863
CLNS1A	2697.58	0.225772	0.071979	3.13664	0.00170896	0.00995653
CLSPN	801.617	-0.555832	0.117422	-4.73364	2.2053e-06	2.75745e-05
CLTA	2775.69	0.34901	0.0787357	4.43268	9.30685e-06	0.000101093
CMBL	709.215	-0.356257	0.0803908	-4.43156	9.35546e-06	0.000101476
CMTM3	870.975	0.251425	0.0773087	3.25222	0.00114506	0.00707986
CMTM7	1552.95	0.247394	0.0755742	3.27352	0.00106216	0.00664873
CNIH1	1509.27	0.257624	0.07895	3.26312	0.00110192	0.00685508
CNIH3	67.1722	0.686022	0.218539	3.13912	0.00169453	0.0098801
CNN2	1091.86	-1.02336	0.0923191	-11.085	1.48342e-28	1.20118e-26
CNN3	2385.78	-1.19279	0.076822	-15.5267	2.28768e-54	4.74521e-52
CNNM2	260.483	0.493336	0.152262	3.24005	0.00119511	0.00732052
CNPY2	1899.74	0.531203	0.112653	4.71537	2.41269e-06	2.99626e-05
CNRIP1	177.77	-0.776585	0.152139	-5.10443	3.31789e-07	4.80761e-06
CNST	935.978	0.519843	0.0803888	6.46661	1.00224e-10	2.44773e-09
CNTNAP3	312.811	-0.865486	0.142363	-6.07942	1.20617e-09	2.56154e-08
CNTNAP3B	532.544	-0.493548	0.124455	-3.96566	7.3192e-05	0.00064472
COASY	2236.89	-0.297299	0.0675156	-4.40341	1.06564e-05	0.000114177
COBL	122.315	1.04291	0.227684	4.5805	4.63867e-06	5.4113e-05
COL12A1	1065.34	-0.711084	0.124	-5.73455	9.77707e-09	1.79884e-07
COL13A1	344.1	-2.2181	0.186367	-11.9018	1.1585e-32	1.10327e-30
COL15A1	22.8829	1.57715	0.484276	3.25672	0.00112708	0.00699038
COL19A1	399.698	1.29782	0.132288	9.8106	1.01365e-22	6.31632e-21
COL22A1	71.2086	4.36535	0.852228	5.12228	3.01863e-07	4.39925e-06
COL4A1	4928.96	-0.81104	0.0730095	-11.1087	1.13818e-28	9.4177e-27
COL4A2	8834.39	-0.437877	0.0912375	-4.7993	1.59218e-06	2.05182e-05
COL4A3BP	642.429	0.418404	0.0977261	4.28139	1.85729e-05	0.000188745
COL5A2	3212.01	-2.11655	0.073964	-28.616	4.24901e-180	5.84895e-177
COL5A3	134.345	1.35499	0.176551	7.6748	1.65679e-14	5.82066e-13
COL6A3	283.501	-2.7206	0.19473	-13.9712	2.33679e-44	3.30688e-42
COL9A2	243.104	-0.779946	0.23749	-3.28412	0.001023	0.00645427
COLGALT2	67.0239	0.605138	0.19141	3.16148	0.00156972	0.00926655
COMMD5	619.711	0.373151	0.108874	3.42735	0.000609505	0.00416101
COPG2	1015.8	-0.312187	0.0677685	-4.60667	4.09176e-06	4.83512e-05
COPS6	2057.96	-0.23075	0.0706023	-3.2683	0.00108195	0.00675028
COPS7B	576.439	-0.298975	0.0765627	-3.90497	9.42375e-05	0.000807552
COQ2	196.339	-0.555919	0.137296	-4.04905	5.1425e-05	0.000471069
COQ5	524.234	-0.360728	0.0839155	-4.2987	1.71804e-05	0.000175537
COQ8A	863.563	0.510014	0.0943383	5.40623	6.43665e-08	1.06285e-06
COQ9	840.685	0.376775	0.0724247	5.2023	1.9684e-07	2.97163e-06
CORO1A	171.965	-1.01995	0.176344	-5.78385	7.30114e-09	1.37676e-07
COTL1	5390.51	-0.828711	0.0681804	-12.1547	5.41796e-34	5.58087e-32
COX4I1	4474.82	0.327806	0.0970403	3.37804	0.000730041	0.0048633
COX7C	3693.39	0.318151	0.0912208	3.4877	0.000487194	0.0034169
CPA4	2607.97	-4.26987	0.146733	-29.0996	3.63264e-186	7.85791e-183
CPE	205.028	0.932991	0.180087	5.18078	2.20961e-07	3.30286e-06
CPN1	75.6051	1.29587	0.194101	6.67626	2.45117e-11	6.36632e-10
CPVL	225.59	1.20156	0.118209	10.1648	2.84752e-24	1.92487e-22
CRBN	635.124	0.396488	0.125619	3.15629	0.00159792	0.00940355
CREBRF	368.982	0.780956	0.181214	4.30957	1.63574e-05	0.000168493
CREG1	1441.23	0.379331	0.0667442	5.68335	1.32081e-08	2.39231e-07
CREM	584.983	0.954745	0.107549	8.8773	6.85034e-19	3.31492e-17
CRIM1	4496.98	-1.55172	0.0886818	-17.4976	1.49474e-68	4.19136e-66
CRIPT	581.741	0.489353	0.0927093	5.27836	1.30344e-07	2.02428e-06
CRTAP	4933.51	0.206942	0.0615971	3.3596	0.000780553	0.00514546
CRYL1	129.342	0.571693	0.154165	3.70833	0.000208629	0.00161754
CSE1L	7236.49	-0.395017	0.0639417	-6.17777	6.50124e-10	1.44555e-08
CSGALNACT1	355.757	1.02912	0.100252	10.2653	1.00988e-24	7.04679e-23
CSPG4	12416.9	0.577364	0.106487	5.4219	5.89686e-08	9.76918e-07
CSRP2	256.663	-1.0355	0.141425	-7.32193	2.44438e-13	7.75949e-12
CST3	1148.63	0.634229	0.117609	5.39269	6.94113e-08	1.13502e-06
CTD-2116N17.1	184.45	-0.706459	0.214221	-3.29781	0.000974428	0.00619168
CTGF	844.884	-3.06873	0.107083	-28.6577	1.28685e-180	2.16505e-177
CTHRC1	820.054	1.27437	0.103405	12.324	6.72471e-35	7.07122e-33
CTNNAL1	1446.41	-0.349885	0.0994825	-3.51705	0.000436373	0.0031036
CTNNAP1	19.5261	2.48115	0.41406	5.99224	2.06967e-09	4.2696e-08
CTNNB1	7851.62	0.278453	0.0475676	5.85384	4.80364e-09	9.28948e-08
CTNNBIP1	434.386	0.450954	0.136916	3.29365	0.000988953	0.00626558
CTNND1	3355.3	-0.35747	0.0695211	-5.14189	2.71982e-07	3.99839e-06
CTSA	2132.11	0.351919	0.0608016	5.78798	7.12377e-09	1.34499e-07
CTSF	590.37	0.943772	0.125672	7.50982	5.92072e-14	2.00563e-12
CTSL	1966.49	0.583006	0.0718893	8.10977	5.07167e-16	2.03162e-14
CTSZ	3730.22	0.759457	0.0624769	12.1558	5.34376e-34	5.54213e-32
CTTN	4174.15	0.216562	0.0529536	4.08966	4.32013e-05	0.000404298
CUL4B	1792.31	-0.231014	0.0692905	-3.33399	0.000856111	0.00554602
CUX1	1465.68	0.29357	0.0872729	3.36381	0.000768735	0.00507861
CXADR	97.5857	1.52092	0.28523	5.33224	9.70089e-08	1.54948e-06
CXCL1	819.312	-1.80509	0.143589	-12.5712	3.0401e-36	3.33574e-34
CXCL16	121.545	0.665286	0.210272	3.16392	0.00155657	0.00921049
CXCL8	3685.98	-1.72791	0.136235	-12.6833	7.31707e-37	8.26829e-35
CXXC5	512.788	-0.450506	0.0989881	-4.55111	5.33647e-06	6.14485e-05
CYB561	1114.64	-0.348432	0.0668952	-5.20862	1.90249e-07	2.88363e-06
CYB561A3	1392.44	-0.297572	0.0677065	-4.39503	1.10757e-05	0.000118438
CYB5B	2334.16	-0.224498	0.0622239	-3.60791	0.000308679	0.00229003
CYB5R1	448.765	0.285245	0.0872489	3.26933	0.00107803	0.00672856
CYB5R2	263.177	-0.854403	0.17211	-4.96427	6.89587e-07	9.37319e-06
CYB5R3	1923.04	-0.38872	0.0846863	-4.59011	4.43007e-06	5.18795e-05
CYHR1	532.948	0.399684	0.0992227	4.02814	5.62189e-05	0.000509741
CYP27A1	134.65	0.507921	0.156487	3.24577	0.00117134	0.00721581
CYP51A1	812.547	0.607813	0.0779299	7.79949	6.21602e-15	2.26257e-13
CYR61	1650.21	-1.9616	0.0676134	-29.0119	4.65195e-185	8.80498e-182
CYTH3	556.693	-0.723168	0.097887	-7.38778	1.49298e-13	4.79973e-12
DACT1	27.4309	2.38263	0.319628	7.4544	9.02784e-14	3.01765e-12
DAG1	5776.82	-0.494398	0.0923727	-5.35221	8.68886e-08	1.40114e-06
DBF4B	309.47	-0.497743	0.133533	-3.72748	0.000193403	0.00151266
DBN1	2089.68	-0.382771	0.109795	-3.48624	0.000489869	0.00343407
DBNDD1	370.877	0.870671	0.097568	8.92374	4.50789e-19	2.2234e-17
DCAF15	615.737	-0.45295	0.101596	-4.45834	8.25972e-06	9.11579e-05
DCAF7	2389.35	-0.265411	0.0666657	-3.98123	6.85596e-05	0.000608516
DCBLD2	13335.4	-0.62422	0.0951127	-6.56295	5.27537e-11	1.31598e-09
DCLRE1B	340.287	-0.547236	0.0947735	-5.77414	7.73455e-09	1.45306e-07
DCPS	1034.9	-0.258396	0.0763653	-3.38368	0.000715205	0.00477919
DCTN1	2956.26	-0.240036	0.0743346	-3.22913	0.00124166	0.00756896
DCTN2	1583.84	-0.257078	0.0513262	-5.00871	5.47963e-07	7.61915e-06
DDAH2	221.55	-0.868095	0.1706	-5.08849	3.60929e-07	5.1699e-06
DDI2	1076.64	0.493356	0.0840533	5.86956	4.36949e-09	8.49331e-08
DDR2	2135.35	-0.479386	0.096706	-4.95716	7.15325e-07	9.67958e-06
DDX11	1121.05	-0.322755	0.0976632	-3.30478	0.000950513	0.00605242
DDX46	2811.98	-0.282267	0.0598192	-4.71867	2.37395e-06	2.95126e-05
DDX60L	161.678	-0.700465	0.21411	-3.27152	0.0010697	0.00668207
DEDD	850.702	-0.227004	0.0714629	-3.17653	0.00149049	0.00886796
DENND1A	587.302	0.476144	0.0975051	4.88327	1.04339e-06	1.37982e-05
DENND2A	175.754	0.562936	0.133211	4.22591	2.37975e-05	0.000235672
DENND5B	634.068	-0.291227	0.0858489	-3.39232	0.000693041	0.00464132
DENR	2017.04	-0.257228	0.0619337	-4.15328	3.27738e-05	0.000316292
DEPDC7	488.926	0.381051	0.0990048	3.84882	0.000118689	0.000991829
DEPTOR	97.537	1.49914	0.216563	6.92241	4.44012e-12	1.27093e-10
DGKA	474.741	-0.449576	0.110962	-4.05163	5.08626e-05	0.000467047
DGKD	798.489	0.789457	0.126046	6.26324	3.77051e-10	8.53409e-09
DHCR24	4852.31	0.558386	0.0495391	11.2716	1.81193e-29	1.52423e-27
DHCR7	1182.82	0.738709	0.119876	6.16227	7.17077e-10	1.58511e-08
DHFR	1939.93	-0.403254	0.0776166	-5.19546	2.0421e-07	3.07677e-06
DHFRP1	230.84	-0.79719	0.153755	-5.18481	2.16233e-07	3.24178e-06
DHRS13	240.666	0.518576	0.108625	4.77402	1.80585e-06	2.29205e-05
DHRS3	1414.68	0.402975	0.0751961	5.35899	8.36868e-08	1.35239e-06
DHRS7	262.36	0.468063	0.14351	3.26153	0.00110814	0.00688812
DIAPH1	4503.47	-0.315869	0.0661372	-4.77598	1.78838e-06	2.27179e-05
DIAPH3	295.393	-0.507357	0.139818	-3.6287	0.00028485	0.00212787
DIRAS1	66.5621	1.1436	0.247238	4.62552	3.73658e-06	4.43759e-05
DKK1	2587.7	-3.83473	0.115707	-33.1419	7.41984e-241	2.24703e-237
DKK3	123.143	-1.06336	0.218504	-4.86652	1.13583e-06	1.49424e-05
DLC1	960.342	-1.50638	0.10125	-14.8778	4.59154e-50	7.81181e-48
DLG1	739.027	-0.543359	0.110639	-4.91109	9.05731e-07	1.21154e-05
DLGAP5	875.384	-0.562914	0.0786928	-7.15331	8.47077e-13	2.53989e-11
DLK2	81.5693	-0.872894	0.196778	-4.43593	9.16745e-06	9.97223e-05
DLST	2054.56	-0.207232	0.0452443	-4.58028	4.64345e-06	5.41271e-05
DLX1	352.095	-0.488789	0.117927	-4.14484	3.40054e-05	0.000327342
DLX2	173.785	-1.33875	0.194101	-6.89721	5.30337e-12	1.501e-10
DMRT2	137.921	0.832375	0.163945	5.07715	3.83137e-07	5.47307e-06
DMRTA1	137.185	0.60097	0.160053	3.75483	0.000173463	0.00137878
DNA2	352.617	-0.590269	0.161332	-3.65873	0.000253468	0.00191997
DNAJB1	3060.04	-0.361995	0.0476439	-7.59793	3.00901e-14	1.04262e-12
DNAJB11	724.273	0.276463	0.079544	3.4756	0.000509708	0.00355832
DNAJB4	218.311	-0.641261	0.187721	-3.41604	0.000635387	0.00431049
DNAJB9	284.83	0.679536	0.11129	6.106	1.02161e-09	2.20674e-08
DNAJC12	95.0129	0.79965	0.161028	4.96592	6.83773e-07	9.3025e-06
DNAJC9	611.102	-0.324172	0.086793	-3.735	0.000187714	0.00147963
DNMBP	1141.64	-0.615427	0.0681989	-9.02401	1.81334e-19	9.18312e-18
DNMT1	4366.53	-0.325581	0.0813962	-3.99995	6.33569e-05	0.000566322
DOCK2	176.269	-2.48289	0.323178	-7.68271	1.55758e-14	5.5234e-13
DONSON	432.578	-0.343471	0.102973	-3.33555	0.000851296	0.00552048
DOPEY2	127.387	1.14302	0.276925	4.12754	3.66669e-05	0.000349188
DPH1	637.59	0.339391	0.0878276	3.86429	0.000111414	0.000936199
DPP7	1073.82	0.434255	0.115568	3.75758	0.000171565	0.00136585
DPP8	810.999	-0.427993	0.104114	-4.11083	3.94238e-05	0.000373241
DPYD	654.484	-0.617692	0.0836064	-7.38809	1.48956e-13	4.79892e-12
DPYSL2	1135.23	-0.603141	0.0880097	-6.85312	7.22574e-12	1.99657e-10
DPYSL3	1681.55	-0.723154	0.107639	-6.71831	1.83841e-11	4.85816e-10
DPYSL5	505.07	-0.548808	0.144639	-3.79432	0.000148048	0.00119943
DRAM1	452.58	0.49351	0.138487	3.56358	0.000365832	0.00266063
DRAP1	2711.6	-0.693717	0.101148	-6.85843	6.96209e-12	1.93077e-10
DSG2	1139.6	-0.285785	0.0880538	-3.24558	0.00117212	0.00721675
DSN1	768.67	-0.563457	0.0853948	-6.59826	4.1601e-11	1.05162e-09
DSTYK	603.991	0.492198	0.104265	4.72066	2.35085e-06	2.92735e-05
DTL	1385.65	-0.769483	0.130298	-5.90557	3.51438e-09	6.92e-08
DTWD1	432.017	-0.359709	0.110821	-3.24585	0.00117102	0.00721581
DTX3L	829.954	0.423061	0.0781796	5.4114	6.25354e-08	1.03375e-06
DUSP10	358.818	1.72126	0.104512	16.4695	6.07276e-61	1.43678e-58
DUSP14	807.968	0.305778	0.0656667	4.65652	3.21605e-06	3.87102e-05
DUSP2	77.1301	0.7112	0.209526	3.39432	0.000687991	0.00461158
DUSP4	6182.18	0.302871	0.0437189	6.92768	4.27797e-12	1.22917e-10
DUSP5	877.365	0.919583	0.0697839	13.1776	1.18106e-39	1.45395e-37
DUXAP9	827.132	0.469162	0.107769	4.35338	1.34052e-05	0.000141549
DVL2	1142.34	-0.415506	0.0779088	-5.33324	9.64773e-08	1.54425e-06
DYNLT3	1674.3	0.678387	0.0690087	9.83046	8.32341e-23	5.27335e-21
E2F1	803.391	-0.402084	0.0888896	-4.52341	6.08505e-06	6.9085e-05
E2F2	202.614	-0.518422	0.132847	-3.90239	9.52464e-05	0.000813436
E2F7	788.554	-0.592173	0.108801	-5.44273	5.24695e-08	8.73796e-07
E2F8	131.213	-0.803583	0.188822	-4.25577	2.08328e-05	0.00021002
EAF1	946.604	0.374912	0.0770948	4.863	1.15622e-06	1.51842e-05
EBF3	649.207	0.32484	0.102448	3.17079	0.00152025	0.00901668
EBI3	58.4228	-0.864045	0.270318	-3.1964	0.00139154	0.0083758
ECE1	1390.97	-0.438928	0.0934232	-4.69828	2.6236e-06	3.2298e-05
ECHDC2	166.763	0.676152	0.163916	4.12499	3.70743e-05	0.000352847
ECM1	386.373	-0.500003	0.112611	-4.44007	8.99277e-06	9.82457e-05
ECM2	25.18	-1.90822	0.420827	-4.53446	5.77516e-06	6.57995e-05
ECSCR	6.84715	-4.52393	1.35192	-3.3463	0.000818987	0.005343
ECT2	1434.36	-0.673848	0.0952152	-7.07711	1.47197e-12	4.33629e-11
EDEM1	2162.59	0.725889	0.0898404	8.07976	6.48947e-16	2.57909e-14
EDIL3	88.4699	1.03232	0.300801	3.4319	0.000599368	0.00410106
EDNRA	39.7079	1.51607	0.438575	3.45682	0.000546589	0.00378439
EDNRB	493.561	0.477454	0.107913	4.42442	9.67008e-06	0.000104291
EEF1A1	204108	0.300226	0.0655923	4.57715	4.71351e-06	5.47751e-05
EEF1B2	6102.71	0.422708	0.0865155	4.88593	1.02944e-06	1.36495e-05
EEF1G	28361.3	0.357789	0.0760679	4.70355	2.55677e-06	3.15523e-05
EFEMP1	151.67	-4.09235	0.346656	-11.8052	3.66849e-32	3.40787e-30
EFHD2	1665.53	-0.500967	0.091968	-5.44719	5.11714e-08	8.55228e-07
EFNA1	410.453	0.628842	0.124293	5.05934	4.20712e-07	5.95923e-06
EFNB2	587.713	-0.778668	0.0855467	-9.10226	8.84731e-20	4.57222e-18
EFTUD2	3665.81	-0.265249	0.0728212	-3.64248	0.000270027	0.00203118
EGFR	729.903	-0.745437	0.139561	-5.3413	9.22817e-08	1.48179e-06
EGR1	662.446	0.63044	0.0783306	8.04846	8.38441e-16	3.23883e-14
EHD1	1207.74	-0.316645	0.094161	-3.36281	0.000771535	0.00509489
EHD2	1200	-0.909338	0.10671	-8.52157	1.57399e-17	6.96881e-16
EHD3	988.921	-0.389152	0.0888722	-4.37878	1.19345e-05	0.000127167
EHD4	1444.81	-0.221325	0.0673396	-3.2867	0.00101368	0.00640083
EIF2AK3	254.004	0.521551	0.140435	3.71382	0.000204154	0.00158588
EIF2S2	3805.08	-0.303377	0.0738335	-4.10893	3.97489e-05	0.000375469
EIF3E	7470.15	0.290607	0.0832531	3.49064	0.000481865	0.00338423
EIF3H	4830.48	0.245758	0.0536946	4.57695	4.71808e-06	5.47861e-05
EIF3L	8476.77	0.351856	0.0484589	7.26092	3.84468e-13	1.18086e-11
EIF4A2	3428.97	0.291965	0.0727658	4.01239	6.01059e-05	0.000540516
EIF4B	12716.1	0.200428	0.0384213	5.21658	1.82252e-07	2.78192e-06
EIF4EBP2	1335.37	0.285233	0.069051	4.13076	3.61568e-05	0.0003452
EIF4H	7645.76	-0.227568	0.0382432	-5.95054	2.6726e-09	5.37431e-08
EIF6	5637.57	-0.211409	0.0549362	-3.84826	0.000118958	0.000992945
ELF1	591.252	0.391938	0.0996382	3.93361	8.36786e-05	0.000725694
ELL2	797.919	-1.439	0.153524	-9.3731	7.0436e-21	3.93558e-19
ELOVL1	1572.07	-0.376112	0.0618138	-6.08459	1.1679e-09	2.49074e-08
ELP2	1725.56	0.271731	0.0830961	3.27009	0.00107514	0.00671332
EMC10	608.197	0.449098	0.110041	4.08119	4.48065e-05	0.000417514
EMC7	1178.68	0.416151	0.0817854	5.08833	3.61231e-07	5.1699e-06
EMILIN2	276.749	0.472223	0.136736	3.45355	0.000553267	0.00381492
EMP1	4820.98	-2.24466	0.0973894	-23.0483	1.53016e-117	1.15849e-114
EMP3	1752.22	-0.33526	0.0896969	-3.73769	0.000185716	0.0014654
EN2	224.641	0.555644	0.121915	4.55763	5.17335e-06	5.97065e-05
ENC1	768.003	-0.746572	0.13085	-5.70555	1.15968e-08	2.10802e-07
ENDOD1	762.852	0.537737	0.0732068	7.34546	2.05057e-13	6.56443e-12
ENO2	1295.24	0.300296	0.0655142	4.58367	4.56881e-06	5.33392e-05
ENPP2	46.963	0.882801	0.24094	3.66398	0.000248325	0.00188762
ENTPD6	1507.8	0.444756	0.0611392	7.27449	3.47738e-13	1.07899e-11
EPB41L1	756.932	-0.636067	0.130856	-4.86082	1.169e-06	1.53256e-05
EPB41L2	1415.87	-0.463612	0.0859267	-5.39543	6.83585e-08	1.12143e-06
EPHA2	6336.14	-1.31721	0.0795071	-16.5672	1.20201e-61	2.93561e-59
EPHA7	144.826	-0.782467	0.189094	-4.13798	3.50378e-05	0.000334989
EPHB1	98.9554	-2.13509	0.250747	-8.51494	1.66678e-17	7.35811e-16
EPHB2	526.897	0.277814	0.0822022	3.37964	0.000725814	0.00483727
EPHX4	159.333	0.829554	0.135842	6.10676	1.01674e-09	2.19936e-08
EPRS	5566.77	-0.489118	0.083123	-5.88426	3.99827e-09	7.81208e-08
EPS8L2	264.826	-1.37763	0.171084	-8.05234	8.12271e-16	3.15369e-14
ERBB3	4903.16	0.396991	0.0576982	6.88048	5.96527e-12	1.67271e-10
ERCC2	696.88	-0.416461	0.121789	-3.41953	0.00062729	0.00426704
ERCC6	436.204	-0.68674	0.150907	-4.55074	5.34563e-06	6.15073e-05
ERCC6L	416.075	-0.543858	0.0957555	-5.67965	1.34972e-08	2.44175e-07
ERGIC3	3078.93	0.545093	0.0693909	7.85539	3.98529e-15	1.47543e-13
ERI1	420.938	-0.457553	0.122303	-3.74115	0.000183179	0.00144981
ERMP1	468.713	0.430427	0.0868331	4.95694	7.16114e-07	9.68161e-06
ERO1B	670.861	1.61764	0.107361	15.0673	2.65688e-51	5.02882e-49
ERP44	866.548	0.530421	0.0648451	8.17982	2.84272e-16	1.16652e-14
ERRFI1	3970.36	-0.742757	0.0433567	-17.1313	8.66943e-66	2.26332e-63
ERVK3-1	979.594	0.309031	0.0985683	3.1352	0.00171738	0.00999025
ERVW-1	227.719	0.41752	0.117489	3.5537	0.000379853	0.0027494
ESM1	713.786	-3.28948	0.231066	-14.2361	5.4679e-46	8.19752e-44
ESPL1	1328.14	-0.71168	0.120799	-5.89143	3.82859e-09	7.49969e-08
ESYT1	3705.38	-0.192944	0.0482513	-3.99873	6.36838e-05	0.000568573
ETNK2	269.734	-0.672367	0.151052	-4.45122	8.53843e-06	9.38236e-05
ETS1	1537.14	-0.752281	0.0729772	-10.3084	6.45444e-25	4.58841e-23
ETV6	357.905	0.456177	0.107575	4.24053	2.22988e-05	0.00022287
EVA1A	194.079	-2.81095	0.309627	-9.07851	1.10075e-19	5.63095e-18
EVI2B	29.9959	-1.80199	0.47071	-3.82823	0.000129066	0.00106619
EXO1	894.517	-0.365649	0.0878006	-4.16453	3.1199e-05	0.000302636
EXOC3L2	22.6053	-1.28723	0.385259	-3.34119	0.000834191	0.00542583
EXOSC5	978.83	0.465596	0.107333	4.33787	1.43867e-05	0.000150966
EXOSC6	842.594	0.335873	0.0774718	4.33543	1.45479e-05	0.00015234
EXOSC8	652.881	-0.406935	0.108356	-3.75555	0.000172961	0.00137551
EXOSC9	659.56	-0.27755	0.0769463	-3.60706	0.000309681	0.002293
EXT1	1362.04	-0.92722	0.0868131	-10.6806	1.254e-26	9.40004e-25
EXT2	2167.3	-0.232443	0.049296	-4.71525	2.4141e-06	2.99626e-05
EYA1	333.254	0.711423	0.107365	6.6262	3.44429e-11	8.79486e-10
EYA4	891.019	0.652788	0.11379	5.73676	9.65076e-09	1.7821e-07
EZH2	916.441	-0.406809	0.0679455	-5.98729	2.13372e-09	4.37195e-08
EZR	2230.06	-0.446501	0.06103	-7.31608	2.55318e-13	8.08793e-12
F2R	1781.74	-0.620504	0.0559391	-11.0925	1.36432e-28	1.11667e-26
F2RL1	168.739	-1.45192	0.219776	-6.60639	3.93813e-11	1.00052e-09
F2RL2	148.96	-1.35245	0.23078	-5.86035	4.61885e-09	8.94356e-08
F3	118.965	-1.11736	0.314861	-3.54875	0.000387064	0.00279358
FADS2	583.483	-0.562006	0.111139	-5.0568	4.26341e-07	6.03332e-06
FADS3	831.759	0.32866	0.0779874	4.21427	2.50585e-05	0.00024719
FAM110A	54.435	-0.874772	0.273575	-3.19756	0.00138595	0.00835098
FAM114A1	496.557	-0.432705	0.126589	-3.41819	0.000630383	0.00428423
FAM118A	152.807	-0.724082	0.191247	-3.78612	0.00015302	0.00123474
FAM129A	1097.91	-1.90357	0.0980452	-19.4152	5.73755e-84	2.17195e-81
FAM129B	8880.44	-0.602573	0.0658826	-9.14616	5.89959e-20	3.0804e-18
FAM131B	85.4874	0.664495	0.179794	3.69588	0.000219127	0.0016877
FAM134B	204.412	1.28955	0.195794	6.58629	4.50945e-11	1.13425e-09
FAM13B	691.01	0.718982	0.112753	6.37659	1.81073e-10	4.29079e-09
FAM157A	112.893	1.16341	0.23112	5.03377	4.80927e-07	6.75529e-06
FAM167A	73.9552	-1.01115	0.267672	-3.77758	0.000158357	0.00127072
FAM174A	151.862	0.682336	0.162331	4.20337	2.62968e-05	0.000258227
FAM187A	68.3611	-0.845715	0.262833	-3.21769	0.00129225	0.00785836
FAM196B	40.4752	-3.86943	0.90522	-4.27457	1.91503e-05	0.000194352
FAM199X	1068.88	-0.390397	0.0971714	-4.01761	5.87908e-05	0.000530519
FAM19A2	113.248	1.55629	0.306743	5.07358	3.90399e-07	5.56108e-06
FAM210A	506.394	1.01992	0.101963	10.0029	1.48046e-23	9.66259e-22
FAM210B	959.908	0.950575	0.0617018	15.406	1.49267e-53	2.97396e-51
FAM213A	779.092	0.46634	0.0756337	6.16577	7.01431e-10	1.55506e-08
FAM214A	301.438	0.701902	0.15132	4.63853	3.50903e-06	4.19697e-05
FAM216A	498.976	0.310988	0.0949423	3.27555	0.00105457	0.00660942
FAM234A	1398.93	0.263747	0.083846	3.14562	0.00165738	0.00969332
FAM46A	443.829	1.16855	0.129811	9.00192	2.21811e-19	1.11214e-17
FAM46C	12.1498	1.88529	0.426588	4.41948	9.89406e-06	0.00010663
FAM64A	484.698	-0.673566	0.113601	-5.92921	3.04398e-09	6.06473e-08
FAM65B	83.8714	0.711701	0.180217	3.94914	7.84338e-05	0.000685707
FAM72A	353.369	-0.477231	0.118778	-4.01785	5.87328e-05	0.000530311
FAM72B	332.798	-0.566034	0.12492	-4.53118	5.86563e-06	6.678e-05
FAM72C	296.461	-0.526234	0.154548	-3.40499	0.000661664	0.00446675
FAM72D	278.286	-0.773686	0.143422	-5.39447	6.87257e-08	1.12502e-06
FAM78A	403.893	0.402334	0.119116	3.37768	0.000731008	0.00486332
FAM78B	233.36	0.956131	0.114119	8.37835	5.36744e-17	2.27022e-15
FAM83D	1034.43	-0.605317	0.0620158	-9.7607	1.66006e-22	1.01767e-20
FAM84B	5292.66	0.199139	0.0604989	3.29161	0.000996155	0.00630856
FAM86DP	507.724	0.812905	0.100686	8.07368	6.82093e-16	2.70373e-14
FAM89A	263.026	0.449499	0.119037	3.77615	0.000159273	0.00127671
FAM8A1	327.944	0.56081	0.114293	4.90675	9.25963e-07	1.23532e-05
FANCB	220.873	-0.869772	0.190085	-4.57571	4.74607e-06	5.50268e-05
FANCE	201.55	-0.475007	0.121184	-3.91972	8.86524e-05	0.00076445
FANCG	850.425	-0.51266	0.131033	-3.91246	9.13593e-05	0.000785555
FAP	13.1164	4.63632	1.30456	3.55395	0.000379496	0.00274812
FASTKD5	717.766	0.248574	0.0697038	3.56615	0.000362264	0.00263848
FBN1	1225.25	0.50808	0.141492	3.59087	0.00032958	0.00242257
FBXL5	808.977	-0.282866	0.0752682	-3.7581	0.000171208	0.00136372
FBXO2	39.8024	-0.958915	0.270994	-3.53851	0.000402388	0.00289057
FBXO22	987.576	-0.386198	0.0892265	-4.32829	1.50273e-05	0.000156602
FBXO25	292.202	0.763758	0.174428	4.37864	1.19424e-05	0.000127167
FBXO27	941.846	0.46197	0.104303	4.42912	9.46178e-06	0.000102409
FBXO28	1406.22	0.354737	0.0744988	4.76165	1.92013e-06	2.42895e-05
FBXO32	467.139	1.07602	0.144417	7.4508	9.27785e-14	3.09439e-12
FBXO7	1459.16	0.166346	0.0527837	3.15146	0.00162456	0.00953085
FCF1	757.197	-0.300291	0.0913483	-3.28732	0.00101145	0.00638939
FCGR2A	186.14	0.9757	0.13294	7.33939	2.14571e-13	6.84007e-12
FCMR	40.8929	0.956448	0.295381	3.23801	0.00120365	0.00735499
FCRLA	514.937	2.64533	0.124123	21.3122	8.75198e-101	5.09702e-98
FDFT1	2005.12	0.375168	0.0713599	5.2574	1.46106e-07	2.25518e-06
FERMT1	2436.49	-0.418258	0.086992	-4.808	1.52444e-06	1.97123e-05
FEZ2	664.731	-0.301571	0.0814785	-3.70124	0.00021455	0.00165751
FGF12	111.365	0.82417	0.254852	3.23391	0.00122107	0.00745541
FGF13	287.095	-0.661968	0.118814	-5.57147	2.52593e-08	4.4115e-07
FGF2	459.218	-0.476644	0.114295	-4.1703	3.04197e-05	0.000295645
FGFBP2	32.7115	2.18802	0.369605	5.91989	3.22151e-09	6.4016e-08
FGFRL1	2420.85	-0.588264	0.0776246	-7.57832	3.5006e-14	1.20743e-12
FH	2348.21	-0.286204	0.0567032	-5.0474	4.47864e-07	6.3143e-06
FHDC1	40.6482	-1.48585	0.25829	-5.75264	8.78594e-09	1.63035e-07
FKBP4	3099.69	-0.168713	0.04612	-3.65813	0.000254059	0.00192348
FLI1	190.724	-1.81717	0.215146	-8.44624	3.00827e-17	1.29407e-15
FLNA	18672	-0.91378	0.0887502	-10.2961	7.33842e-25	5.14437e-23
FLNB	6942.11	-1.442	0.0942453	-15.3005	7.58987e-53	1.45476e-50
FLOT1	1323	-0.597806	0.0924231	-6.46815	9.92102e-11	2.43081e-09
FLRT2	402.454	0.766256	0.206044	3.7189	0.000200092	0.00155853
FLRT3	724.524	-0.947637	0.084378	-11.2309	2.87675e-29	2.40662e-27
FLT1	138.288	-1.0138	0.170241	-5.9551	2.59911e-09	5.23534e-08
FMN2	278.695	0.625927	0.143733	4.3548	1.33191e-05	0.000140738
FMNL2	1486.99	-0.253306	0.079875	-3.17128	0.00151771	0.00900515
FN1	2277.76	-2.1505	0.206772	-10.4003	2.47036e-25	1.78977e-23
FNDC3A	1284.69	1.20356	0.104786	11.4859	1.55282e-30	1.36703e-28
FNTB	378.937	0.74935	0.110679	6.7705	1.28341e-11	3.45176e-10
FOLH1	25.2263	1.36789	0.405525	3.37314	0.000743164	0.00493552
FOS	298.699	-0.777229	0.118251	-6.57268	4.94175e-11	1.23683e-09
FOSB	166.938	-0.989351	0.175969	-5.6223	1.88436e-08	3.34501e-07
FOSL1	3811.63	-1.23791	0.0620982	-19.9347	2.03683e-88	8.81191e-86
FOSL2	1017.46	-0.714104	0.127654	-5.59405	2.2183e-08	3.9103e-07
FOXC1	300.457	0.509246	0.109335	4.65767	3.19808e-06	3.85552e-05
FOXC2	233.448	-1.32719	0.186661	-7.11015	1.15913e-12	3.44147e-11
FOXD3	82.6231	0.948444	0.179861	5.2732	1.34062e-07	2.07563e-06
FOXK1	1078.45	0.417312	0.0959018	4.35145	1.35241e-05	0.000142705
FOXM1	2728.53	-0.773972	0.0814353	-9.50413	2.01728e-21	1.17033e-19
FOXO1	178.857	1.32994	0.25915	5.13193	2.86788e-07	4.19569e-06
FOXR2	201.077	0.480778	0.132607	3.62558	0.000288317	0.00215031
FOXRED1	652.179	-0.310462	0.0749411	-4.14274	3.43176e-05	0.000329719
FRAT1	99.3412	0.671406	0.175981	3.81522	0.000136063	0.00111728
FRAT2	260.668	0.731627	0.118602	6.16877	6.88229e-10	1.52803e-08
FRMPD4	37.0485	-2.02673	0.382371	-5.30043	1.15531e-07	1.81658e-06
FSCN1	4366.23	-0.300941	0.0906819	-3.31865	0.000904543	0.00579137
FST	3370.34	0.460969	0.0555883	8.29255	1.10845e-16	4.61103e-15
FSTL1	562.079	-0.514912	0.135683	-3.79496	0.000147665	0.00119697
FSTL3	1014.51	-0.846164	0.0883166	-9.58102	9.6087e-22	5.66128e-20
FTH1	39293.6	-0.578804	0.0735288	-7.8718	3.49561e-15	1.30103e-13
FTL	16108.4	-0.239279	0.0747929	-3.19922	0.00137799	0.00831297
FXYD3	1124.17	1.2289	0.102993	11.9318	8.08078e-33	7.74426e-31
FZD1	757.715	0.326838	0.0725298	4.50625	6.59824e-06	7.40627e-05
FZD2	303.351	-0.692011	0.125936	-5.49496	3.90791e-08	6.66369e-07
FZD4	162.145	0.623003	0.133706	4.65952	3.16955e-06	3.82721e-05
FZD7	417.81	0.601061	0.100925	5.9555	2.59285e-09	5.2348e-08
FZD8	368.098	-0.487505	0.138664	-3.51572	0.000438558	0.00311475
FZD9	29.339	1.07106	0.297935	3.59496	0.000324447	0.00238832
FZR1	832.1	-0.461757	0.146026	-3.16215	0.00156611	0.00924885
G3BP2	2540.07	0.231696	0.0716411	3.23412	0.00122019	0.00745303
G6PD	2196.99	-0.362714	0.0801589	-4.52495	6.0411e-06	6.86744e-05
GAA	963.876	0.494997	0.0755846	6.54892	5.79557e-11	1.44099e-09
GABARAP	2921.14	0.223697	0.0637356	3.50976	0.000448506	0.00318092
GABARAPL2	1188.58	0.467059	0.0757907	6.16248	7.16149e-10	1.58511e-08
GABRA2	72.6004	0.899773	0.258288	3.48361	0.000494701	0.00346474
GABRA3	176.412	0.674068	0.165615	4.07008	4.69969e-05	0.000436046
GABRG3	11.125	2.99058	0.896023	3.33761	0.000845017	0.00548681
GABRP	108.09	-2.28534	0.283728	-8.05468	7.96899e-16	3.10197e-14
GADD45A	362.196	0.400322	0.126291	3.16983	0.00152529	0.00904305
GAK	1409.95	0.240037	0.0698924	3.43438	0.000593922	0.00406562
GALE	1678.64	-0.191013	0.0522385	-3.65655	0.000255631	0.00193345
GALNS	281.594	0.543202	0.122357	4.43947	9.01825e-06	9.8453e-05
GALNT2	5576.91	0.540295	0.0551236	9.80153	1.10897e-22	6.882e-21
GALNT5	48.3513	1.2546	0.371176	3.38007	0.00072467	0.00483177
GANAB	11539.2	-0.178762	0.0531672	-3.36226	0.00077308	0.00510064
GAPDH	83105.6	-0.214755	0.0586248	-3.66321	0.00024907	0.00189138
GAREM1	200.958	0.945889	0.143226	6.60419	3.99705e-11	1.01379e-09
GARS	3445.36	-0.606584	0.0878803	-6.90239	5.11355e-12	1.45271e-10
GAS2L1	241.508	-0.988875	0.15403	-6.42002	1.36253e-10	3.28003e-09
GAS8	215.317	0.614573	0.165877	3.70499	0.000211396	0.00163564
GATA3	49.5224	-1.95602	0.373144	-5.242	1.58845e-07	2.44433e-06
GBF1	1621.53	-0.331879	0.105179	-3.15538	0.00160289	0.00942197
GBP1	140.859	0.779133	0.167129	4.66186	3.13359e-06	3.79591e-05
GBP2	258.652	0.633092	0.0920292	6.87925	6.01681e-12	1.68404e-10
GCLM	727.188	-0.501007	0.144636	-3.46391	0.000532389	0.00369282
GDA	1041.03	-2.75711	0.129595	-21.2749	1.93912e-100	1.08749e-97
GDE1	1369.94	0.338041	0.0861036	3.92598	8.6376e-05	0.000746947
GDF11	1315.84	0.452758	0.0665343	6.80488	1.01136e-11	2.75432e-10
GDNF	176.134	1.56489	0.164999	9.4842	2.44253e-21	1.40626e-19
GEMIN4	1391	-0.244993	0.0680545	-3.59995	0.000318278	0.00234519
GEMIN5	1298.42	-0.301511	0.0747183	-4.0353	5.45316e-05	0.000495629
GFPT1	1378.05	-0.499511	0.105062	-4.75443	1.99011e-06	2.50701e-05
GGCT	932.174	0.352515	0.0977984	3.6045	0.000312749	0.00231007
GGT7	590.869	0.605588	0.0851289	7.11377	1.12915e-12	3.35905e-11
GINS1	714.702	-0.343229	0.0989877	-3.46739	0.000525544	0.00365371
GINS2	564.46	-0.347953	0.110886	-3.13792	0.00170151	0.00991697
GINS4	343.944	-0.864978	0.188128	-4.59782	4.26937e-06	5.01916e-05
GJA3	115.438	1.12265	0.151567	7.407	1.29191e-13	4.21596e-12
GJB1	135.546	0.502209	0.158251	3.17349	0.00150616	0.00895416
GJB3	305.459	-1.69648	0.149572	-11.3423	8.10327e-30	6.97157e-28
GJC1	799.456	-0.351035	0.108161	-3.2455	0.00117245	0.00721675
GJC2	62.2427	-1.11061	0.269991	-4.1135	3.89705e-05	0.0003695
GLE1	1393.98	-0.221178	0.0579301	-3.81802	0.000134526	0.00110586
GLI2	148.919	-1.00702	0.239108	-4.21157	2.53607e-05	0.00024952
GLIPR1	321.404	-0.605116	0.162599	-3.72152	0.000198029	0.00154485
GLIS3	554.547	-1.09398	0.131856	-8.29684	1.06917e-16	4.4599e-15
GLP2R	35.9607	-3.52845	0.863477	-4.08632	4.38265e-05	0.000409137
GLRB	82.5476	0.65738	0.203013	3.23811	0.00120323	0.00735499
GLT8D1	863.597	0.302438	0.0882037	3.42886	0.000606124	0.0041398
GMNN	608.404	-0.299047	0.0836107	-3.57667	0.000348003	0.00254563
GMPPB	780.456	-0.506892	0.0884148	-5.73311	9.86028e-09	1.81195e-07
GMPS	2331.19	-0.228565	0.062438	-3.66067	0.000251556	0.0019074
GNAI2	4903.95	-0.447181	0.0559294	-7.99545	1.291e-15	4.94894e-14
GNAS	22606	0.805358	0.0571645	14.0884	4.47367e-45	6.45145e-43
GNB1	5862.23	-0.303564	0.0593245	-5.11701	3.10422e-07	4.51095e-06
GNB2	3256.74	-0.306473	0.0720402	-4.2542	2.09796e-05	0.000210799
GNB4	625.671	-0.438949	0.119864	-3.66205	0.000250208	0.00189907
GNG10	944.92	0.394094	0.101137	3.89664	9.75376e-05	0.000832064
GNG12	4628.52	0.253822	0.0626963	4.04844	5.156e-05	0.000471735
GNG7	55.4271	0.86007	0.269966	3.18584	0.00144332	0.00863483
GNPDA1	1812.51	0.388638	0.0669037	5.80891	6.28803e-09	1.19615e-07
GNPTAB	934.161	0.430368	0.0860578	5.00092	5.70585e-07	7.86151e-06
GNPTG	344.716	0.46087	0.114961	4.0089	6.10013e-05	0.000547854
GOLGA4	2039.9	0.447433	0.102423	4.36847	1.25119e-05	0.000132857
GOLGA7B	223.388	1.08807	0.132297	8.22448	1.96042e-16	8.08845e-15
GOLGA8A	862.728	0.576707	0.153743	3.75112	0.000176046	0.00139785
GOLM1	1706.79	0.456081	0.0564325	8.08188	6.37742e-16	2.54123e-14
GORAB	289.182	0.578308	0.171008	3.38175	0.000720257	0.0048087
GOT1	897.184	-0.373743	0.102069	-3.66167	0.000250573	0.00190089
GPAT3	2097.82	-0.622265	0.0579953	-10.7296	7.39334e-27	5.68274e-25
GPD1L	543.221	0.509519	0.0948802	5.37013	7.86814e-08	1.27969e-06
GPI	6667.32	-0.240178	0.0712013	-3.37323	0.000742912	0.00493552
GPNMB	2179.37	1.17573	0.0524301	22.4248	2.25676e-111	1.62723e-108
GPR132	15.1323	2.27064	0.522848	4.34283	1.40656e-05	0.000147801
GPR137B	338.163	0.565222	0.116249	4.86217	1.16103e-06	1.52342e-05
GPR153	1421.29	1.18339	0.0752337	15.7295	9.49878e-56	2.05472e-53
GPR161	631.897	-0.429331	0.0931181	-4.61061	4.0148e-06	4.74939e-05
GPR17	17.8684	-4.19595	1.28563	-3.26374	0.00109951	0.00684291
GPR37	63.5753	1.55955	0.197547	7.89458	2.91287e-15	1.09604e-13
GPR39	85.5228	-1.14233	0.28887	-3.95446	7.67072e-05	0.000671822
GPRC5A	10685.3	-0.613354	0.099088	-6.18999	6.01696e-10	1.34181e-08
GPRC5B	93.3523	1.3219	0.206003	6.41691	1.3907e-10	3.34253e-09
GPRIN1	329.042	-0.449807	0.11405	-3.94394	8.01525e-05	0.000697912
GPSM3	151.433	-1.61172	0.190458	-8.46232	2.62104e-17	1.13394e-15
GPT2	963.216	-0.693141	0.144693	-4.79041	1.66439e-06	2.13037e-05
GPX3	180.718	-0.863476	0.173395	-4.97982	6.36427e-07	8.71317e-06
GPX8	741.674	-0.568947	0.0914579	-6.22086	4.94427e-10	1.11077e-08
GRAMD1B	3045.29	0.667422	0.0863375	7.73038	1.07229e-14	3.86564e-13
GRINA	1666.15	0.233682	0.0552594	4.22881	2.34926e-05	0.000233569
GRK5	415.907	0.395305	0.0791365	4.99523	5.87657e-07	8.08202e-06
GRN	2880.1	0.363173	0.0787446	4.61203	3.98755e-06	4.72084e-05
GSG2	244.88	-0.445438	0.129497	-3.43974	0.000582266	0.00399306
GSK3B	2219.52	0.677377	0.0964588	7.02245	2.18012e-12	6.37285e-11
GSN	4000.71	1.30267	0.069259	18.8087	6.40865e-79	2.15644e-76
GSTCD	353.737	-0.560339	0.130838	-4.2827	1.84639e-05	0.000187764
GSTO1	1769.03	0.414526	0.0997012	4.15768	3.21492e-05	0.000311454
GTPBP2	1251.55	0.343377	0.0559626	6.13584	8.47111e-10	1.85093e-08
GTSE1	597.479	-0.582719	0.0876864	-6.64549	3.02208e-11	7.79562e-10
GUSB	857.456	0.319538	0.0709017	4.50677	6.58218e-06	7.39372e-05
GXYLT1	422.647	-0.433597	0.103404	-4.19323	2.75008e-05	0.000269351
H1F0	3786.68	-0.26138	0.0507903	-5.14626	2.65728e-07	3.91406e-06
H2AFV	2020.28	-0.302546	0.0702893	-4.30429	1.67521e-05	0.000171973
H2AFX	1413.77	-0.424291	0.134221	-3.16114	0.0015715	0.00927114
H2AFZ	6264.69	-0.415269	0.0648071	-6.40776	1.47671e-10	3.53804e-09
H3F3A	5745.71	0.359253	0.0646714	5.55504	2.77543e-08	4.81392e-07
HACD3	2725.57	-0.194747	0.0573594	-3.3952	0.000685793	0.00459889
HADHA	3214.53	0.233608	0.061102	3.82325	0.000131703	0.00108619
HADHB	1784.91	0.209404	0.0515192	4.06458	4.81193e-05	0.000444012
HAPLN1	2395.12	1.03121	0.127916	8.06165	7.5269e-16	2.96032e-14
HAS3	231.105	0.603755	0.159661	3.78147	0.000155906	0.00125437
HAUS2	584.045	-0.529357	0.146466	-3.6142	0.000301279	0.00224175
HAUS5	485.8	-0.488984	0.0971262	-5.03452	4.79045e-07	6.74136e-06
HAUS8	275.406	-0.439329	0.117021	-3.75426	0.000173855	0.00138117
HAX1	2169.88	-0.283887	0.0740527	-3.83358	0.000126291	0.00104554
HBP1	897.581	0.541078	0.0949021	5.70144	1.18802e-08	2.15695e-07
HBS1L	681.29	-0.359304	0.0846569	-4.24424	2.19335e-05	0.000219655
HCFC1R1	878.978	-0.926211	0.11808	-7.84393	4.36668e-15	1.61269e-13
HCN1	37.8167	3.15693	0.579975	5.44323	5.2324e-08	8.72567e-07
HDAC5	918.974	0.898964	0.0909592	9.88315	4.92578e-23	3.16043e-21
HDAC7	1121.56	-0.469721	0.0870254	-5.39752	6.75671e-08	1.10965e-06
HDGF	11431.4	-0.208196	0.0588609	-3.53709	0.000404564	0.00290404
HDLBP	7171.5	-0.254663	0.0786361	-3.2385	0.00120162	0.00735146
HECTD2	142.55	0.827106	0.202119	4.09218	4.27344e-05	0.000400176
HEG1	1482.7	-0.759566	0.1113	-6.82452	8.82193e-12	2.41558e-10
HELB	208.576	0.736138	0.156668	4.69872	2.61798e-06	3.22551e-05
HELLS	747.067	-0.54077	0.107717	-5.02029	5.15925e-07	7.21342e-06
HES6	66.9533	1.2319	0.23181	5.31426	1.07093e-07	1.69801e-06
HEXA	1474.93	0.487077	0.0603497	8.07091	6.97761e-16	2.75862e-14
HEXB	1643.79	0.737277	0.0895958	8.22891	1.88917e-16	7.8372e-15
HEY2	14.0274	2.39828	0.444991	5.38951	7.06514e-08	1.15405e-06
HGF	17.5738	2.93902	0.543714	5.40544	6.46478e-08	1.06518e-06
HHEX	242.084	-1.071	0.122165	-8.76684	1.83749e-18	8.69477e-17
HHLA1	197.482	-1.83785	0.206451	-8.90214	5.47778e-19	2.67563e-17
HIF1A	4126.21	-0.445383	0.0839504	-5.30531	1.12483e-07	1.77603e-06
HIST1H1C	192.208	-0.873643	0.162393	-5.37982	7.4562e-08	1.2153e-06
HIST1H2AC	124.67	-0.984567	0.236316	-4.16632	3.09557e-05	0.000300513
HIST2H2AA4	65.6369	6.80839	1.9249	3.53702	0.00040467	0.00290404
HIST2H2BE	105.278	0.895749	0.268478	3.3364	0.000848711	0.00550608
HIVEP2	455.809	0.591783	0.178543	3.31452	0.000918003	0.00586515
HJURP	924.444	-0.437707	0.0915015	-4.78361	1.72177e-06	2.19453e-05
HK2	1616.08	0.430957	0.0791574	5.44431	5.20069e-08	8.68235e-07
HLA-A	4038.62	0.401181	0.0927757	4.3242	1.53085e-05	0.000159095
HLA-B	2784.39	0.943378	0.0880339	10.7161	8.55541e-27	6.54273e-25
HLA-C	2519.5	0.805167	0.121775	6.61194	3.79325e-11	9.65333e-10
HLA-DOA	78.6678	-1.23634	0.250638	-4.93276	8.10757e-07	1.09319e-05
HLA-DQA1	781.956	0.322584	0.0970359	3.32438	0.000886155	0.00569773
HLX	54.0464	2.86498	0.367094	7.80449	5.97442e-15	2.17987e-13
HM13	2637.08	0.312896	0.0522408	5.98949	2.105e-09	4.3209e-08
HMCN1	1461.24	1.01555	0.230556	4.40479	1.05885e-05	0.00011363
HMGA1	14661.9	-0.307598	0.0723019	-4.25435	2.09653e-05	0.000210799
HMGA2	5754.8	0.201786	0.0493566	4.08834	4.34475e-05	0.00040585
HMGB1	8467.56	-0.299552	0.0566915	-5.28389	1.26466e-07	1.97418e-06
HMGB2	2596.38	-0.394237	0.0873676	-4.51239	6.41016e-06	7.21123e-05
HMGB3	853.307	-0.422259	0.105238	-4.01243	6.00972e-05	0.000540516
HMGCR	2032.36	1.60102	0.0819112	19.5459	4.47474e-85	1.78307e-82
HMGCS1	1031.08	1.05092	0.0866496	12.1284	7.47284e-34	7.59422e-32
HMGN2	8121.31	-0.299959	0.0659593	-4.54764	5.425e-06	6.22554e-05
HMGXB3	1781.96	0.456871	0.0627096	7.2855	3.2047e-13	9.98468e-12
HMMR	1026.37	-0.520934	0.0815459	-6.38823	1.67814e-10	3.99533e-09
HNRNPA1	25669.3	0.217307	0.0601111	3.6151	0.000300233	0.00223617
HNRNPAB	3409.59	-0.130026	0.0400779	-3.24434	0.00117724	0.00724036
HNRNPC	11708.7	-0.21378	0.0615383	-3.47393	0.000512899	0.00357565
HNRNPD	3621.5	-0.252185	0.0585103	-4.31009	1.63186e-05	0.000168322
HNRNPH2	1361.19	0.295477	0.0682949	4.32649	1.51507e-05	0.000157563
HNRNPR	5156.12	-0.191716	0.0486548	-3.94032	8.13738e-05	0.000707326
HNRNPUL1	5517.4	-0.290624	0.0705471	-4.11958	3.7957e-05	0.000360341
HNRNPUL2-BSCL2	1739.75	-0.272426	0.0778438	-3.49964	0.000465885	0.00328418
HOXA5	203.878	0.730373	0.1677	4.35524	1.32924e-05	0.000140653
HOXB2	551.272	0.299702	0.094486	3.17192	0.00151435	0.00899229
HOXB8	219.31	0.942942	0.15715	6.00027	1.96993e-09	4.08053e-08
HOXB9	301.451	0.42508	0.0846337	5.02259	5.09788e-07	7.13421e-06
HPCAL1	2892.24	0.349508	0.0869359	4.0203	5.81251e-05	0.000525137
HR	1782.57	-0.551313	0.100943	-5.46163	4.71779e-08	7.94624e-07
HRCT1	41.5224	-1.85727	0.348833	-5.32423	1.01381e-07	1.61421e-06
HRK	24.6476	2.16705	0.497014	4.36013	1.29983e-05	0.000137636
HS3ST3B1	57.0992	0.964165	0.262361	3.67495	0.000237892	0.00181469
HSD17B10	1501.31	0.339458	0.101859	3.33263	0.000860289	0.00556212
HSD17B12	1693.32	0.345158	0.079761	4.3274	1.50879e-05	0.000157018
HSD17B7	251.79	0.570732	0.119651	4.76996	1.84261e-06	2.3348e-05
HSP90AA1	36573.2	-0.547622	0.058992	-9.28299	1.64783e-20	8.87951e-19
HSP90B1	13458.2	0.32658	0.0635659	5.13765	2.78196e-07	4.08182e-06
HSPA1A	2031.96	-0.643136	0.0901184	-7.13656	9.56942e-13	2.85799e-11
HSPA1B	1798.24	-0.517921	0.100036	-5.17734	2.25072e-07	3.35768e-06
HSPA4	5609.17	-0.132819	0.0368146	-3.60778	0.000308826	0.00229003
HSPA8	41508.5	-0.172393	0.0507419	-3.39745	0.00068017	0.00457536
HSPA9	7630.14	-0.271271	0.0497137	-5.45666	4.85166e-08	8.14456e-07
HSPB8	228.791	-1.09625	0.166531	-6.58288	4.61415e-11	1.15675e-09
HSPH1	5624.32	-0.248352	0.0466799	-5.32032	1.03585e-07	1.64584e-06
HTATSF1	1095.87	-0.314755	0.0720782	-4.36685	1.26049e-05	0.000133752
HTRA1	649.281	1.50392	0.098262	15.3052	7.06067e-53	1.37068e-50
HYI	417.207	-1.00751	0.117402	-8.58174	9.34485e-18	4.24924e-16
IARS	4757.6	-0.4558	0.0768054	-5.93448	2.94783e-09	5.88091e-08
ICAM1	1634.92	0.869086	0.0702966	12.3631	4.13761e-35	4.38124e-33
ID1	1356.43	-2.22924	0.148457	-15.0161	5.76268e-51	1.03879e-48
ID2	60.5426	-2.05699	0.449264	-4.57857	4.68166e-06	5.44468e-05
ID3	1209.93	-4.40654	0.162852	-27.0586	3.02282e-161	3.8143e-158
ID4	34.0376	3.11197	0.304137	10.2321	1.42387e-24	9.89003e-23
IDH1	1493.37	0.293555	0.0634013	4.6301	3.65482e-06	4.35759e-05
IDI1	962.652	0.541477	0.0899396	6.02045	1.73928e-09	3.6376e-08
IDUA	192.813	0.793108	0.162803	4.87159	1.10705e-06	1.46019e-05
IER5	660.052	-0.331313	0.0876491	-3.77999	0.000156833	0.00125982
IFFO1	315.547	0.350669	0.102467	3.42225	0.000621042	0.00423024
IFI44	343.023	-0.700252	0.143437	-4.88195	1.0504e-06	1.38789e-05
IFI44L	35.4875	-1.67478	0.467444	-3.58285	0.00033987	0.00248975
IFITM3	2492.17	0.205296	0.0638755	3.21401	0.00130896	0.00794398
IFNGR1	236.661	0.532047	0.110901	4.79748	1.60671e-06	2.06701e-05
IFNGR2	1026.39	0.28149	0.0631424	4.45802	8.27192e-06	9.12261e-05
IFT20	403.747	0.454135	0.114419	3.96903	7.21651e-05	0.000637901
IGFBP3	2406.35	2.33683	0.0550486	42.4502	0	0
IGFBP4	3102.49	-1.0338	0.0831199	-12.4374	1.63747e-35	1.75848e-33
IGFBP5	339.361	-1.74473	0.11386	-15.3234	5.33297e-53	1.04873e-50
IGFBP6	1410.37	-1.14453	0.117342	-9.75376	1.77757e-22	1.08532e-20
IGFBP7	437.233	-1.74872	0.124275	-14.0714	5.69203e-45	8.13101e-43
IGSF3	1285.66	-0.374292	0.0975819	-3.83567	0.000125222	0.00103771
IGSF8	425.103	0.481904	0.118088	4.08087	4.48666e-05	0.000417817
IL10	31.4377	1.81037	0.539362	3.35651	0.000789325	0.00518818
IL11	457.292	-0.565968	0.125338	-4.51555	6.31535e-06	7.13102e-05
IL13RA1	651.915	0.348596	0.0786847	4.4303	9.41038e-06	0.000101999
IL13RA2	7123.01	0.864032	0.0675646	12.7882	1.90765e-37	2.18831e-35
IL15	161.023	-1.19501	0.164865	-7.24839	4.2175e-13	1.28753e-11
IL15RA	61.9653	0.861021	0.202389	4.25428	2.09718e-05	0.000210799
IL17D	74.2721	0.950032	0.207427	4.58008	4.648e-06	5.41385e-05
IL17RD	122.514	-1.56791	0.279116	-5.61741	1.93842e-08	3.42951e-07
IL18	134.538	-2.33544	0.349442	-6.68334	2.33561e-11	6.07659e-10
IL1A	442.354	0.484349	0.13143	3.68524	0.000228491	0.0017518
IL1RAP	267.167	0.627525	0.151546	4.14082	3.46068e-05	0.000331865
IL1RL1	318.498	-1.92948	0.203849	-9.46527	2.92813e-21	1.67946e-19
IL24	4607.54	2.90002	0.0723606	40.0774	0	0
IL27RA	584.642	0.314562	0.0730032	4.30888	1.64086e-05	0.000168905
IL31RA	97.1828	-1.04274	0.219627	-4.74777	2.05672e-06	2.58232e-05
IL4R	418.631	0.416397	0.121751	3.42007	0.000626044	0.00426047
IL6R	257.25	0.981931	0.179133	5.48157	4.21564e-08	7.15618e-07
IL7R	771.941	-3.59719	0.241554	-14.8919	3.72166e-50	6.4774e-48
ILF3	10175.6	-0.247629	0.0551061	-4.49368	7.00031e-06	7.83434e-05
ILK	1256.79	-0.289484	0.0629088	-4.60165	4.19159e-06	4.93922e-05
IMP3	937.811	0.444988	0.0966887	4.60227	4.17904e-06	4.92827e-05
ING3	369.875	0.35889	0.113488	3.16237	0.00156492	0.00924543
ING4	407.711	0.495528	0.108827	4.55334	5.28014e-06	6.08925e-05
ING5	497.307	0.340784	0.108233	3.14862	0.00164043	0.00960906
INHBA	5793.91	0.650235	0.0748636	8.6856	3.76763e-18	1.76623e-16
INPP5F	4045.12	0.86153	0.0551481	15.6221	5.14722e-55	1.09773e-52
INSIG1	884.212	0.821447	0.0659505	12.4555	1.30512e-35	1.41158e-33
INTS4	634.288	-0.330824	0.0782639	-4.22703	2.36797e-05	0.000234943
IPO5	6179.55	-0.367961	0.055395	-6.64249	3.08431e-11	7.94262e-10
IPO9	3876.8	-0.300395	0.0851389	-3.52829	0.00041825	0.00299439
IQGAP1	4962.81	-0.384587	0.089237	-4.30973	1.63457e-05	0.000168487
IQGAP3	1765.13	-0.231132	0.0733137	-3.15265	0.00161798	0.00949938
IRAK1	7396.12	-0.369113	0.0661478	-5.58013	2.40342e-08	4.2121e-07
IRF1	333.673	-0.384615	0.122404	-3.14218	0.00167693	0.00980012
IRF2BPL	828.786	0.382734	0.0876542	4.36641	1.26307e-05	0.000133932
IRGQ	528.225	0.472014	0.126695	3.72559	0.000194863	0.0015225
IRS1	615.366	-2.17143	0.180129	-12.0548	1.82876e-33	1.79812e-31
IRS2	1870.6	0.515954	0.0648475	7.95642	1.77089e-15	6.70372e-14
ISCA1	606.229	0.551599	0.0938085	5.88005	4.10146e-09	8.00314e-08
ISG20	1145.86	1.13775	0.106466	10.6865	1.1776e-26	8.87124e-25
ISLR	111.916	-1.08809	0.340879	-3.19203	0.00141277	0.0084957
ITGA1	2254.79	1.00013	0.14708	6.79989	1.04697e-11	2.83599e-10
ITGA10	210.147	2.01285	0.16251	12.386	3.11144e-35	3.31784e-33
ITGA3	8624.95	-0.424302	0.0670603	-6.32717	2.49698e-10	5.77241e-09
ITGA4	741.381	-0.419794	0.0982796	-4.27143	1.94226e-05	0.00019672
ITGA5	4432.04	-0.293782	0.0757863	-3.87645	0.00010599	0.000898099
ITGA6	4752.39	-0.570729	0.0595548	-9.58325	9.40423e-22	5.56246e-20
ITGA9	242.431	1.58207	0.170415	9.28367	1.63743e-20	8.85497e-19
ITGAV	1635.34	-0.417258	0.0942405	-4.42759	9.52926e-06	0.000102992
ITGB2	28.7098	-2.53385	0.63333	-4.00084	6.31174e-05	0.000564515
ITGB4	1110.75	-2.66985	0.14598	-18.2892	1.009e-74	3.05567e-72
ITGB7	77.2178	-1.68743	0.391257	-4.31285	1.61165e-05	0.00016635
ITGB8	2839.6	0.715399	0.0844653	8.46975	2.45926e-17	1.06862e-15
ITIH5	77.5651	2.82478	0.238168	11.8604	1.90015e-32	1.79826e-30
ITM2C	2143.34	0.210139	0.063301	3.31968	0.000901203	0.00577731
ITPKB	551.862	0.371941	0.102198	3.63941	0.00027326	0.0020504
ITPR2	514.769	0.639958	0.158293	4.04286	5.28029e-05	0.000481362
ITPR3	3880.77	0.444446	0.10966	4.05297	5.05724e-05	0.000464665
ITPRIP	1749.05	0.674734	0.0796608	8.47009	2.452e-17	1.06862e-15
JAG1	900.628	-0.571957	0.0912239	-6.26981	3.61485e-10	8.21862e-09
JARID2	527.565	0.4629	0.0877812	5.27333	1.33968e-07	2.07563e-06
JAZF1	89.3331	0.64207	0.193114	3.32483	0.00088474	0.00569125
JDP2	62.2696	-2.06324	0.306351	-6.73488	1.64068e-11	4.3815e-10
JMJD1C	932.281	0.800391	0.12328	6.49246	8.44477e-11	2.08598e-09
JMJD8	1463.61	-0.295174	0.0711856	-4.14654	3.37532e-05	0.000325328
JMY	644.984	0.624526	0.101769	6.13673	8.42388e-10	1.84327e-08
JUNB	1119.68	0.567181	0.121406	4.67178	2.98606e-06	3.62881e-05
KANK1	1214.33	0.727291	0.0600581	12.1098	9.37161e-34	9.46033e-32
KANK2	1661.92	-0.438332	0.0987826	-4.43734	9.10768e-06	9.92862e-05
KCMF1	1051.07	-0.335553	0.0799256	-4.19832	2.68907e-05	0.000263546
KCNC3	106.039	1.0568	0.195884	5.39502	6.85152e-08	1.12279e-06
KCND1	55.6798	-1.09924	0.274958	-3.99784	6.39218e-05	0.000570362
KCNE4	159.776	-0.963487	0.259905	-3.70708	0.000209663	0.00162307
KCNG1	453.047	-0.632437	0.113102	-5.59173	2.2482e-08	3.95381e-07
KCNH1	70.4485	-1.94489	0.375182	-5.18386	2.17339e-07	3.25192e-06
KCNJ2	104.861	-1.06668	0.188485	-5.65923	1.52054e-08	2.73444e-07
KCNK2	19.4723	1.46549	0.45467	3.22321	0.00126765	0.00771492
KCNMA1	493.534	0.38234	0.111164	3.43942	0.00058296	0.0039942
KCNN2	20.4097	-1.8182	0.446495	-4.07217	4.6578e-05	0.000432689
KCNT2	52.0367	-1.44643	0.298748	-4.84164	1.28771e-06	1.67946e-05
KCTD12	126.928	0.873537	0.158149	5.52351	3.32291e-08	5.71767e-07
KDM5B	2136.19	0.454606	0.0801864	5.66937	1.43326e-08	2.58671e-07
KDR	94.1003	2.17479	0.223654	9.72389	2.38501e-22	1.44456e-20
KIAA0040	2195.78	-0.384485	0.0992886	-3.8724	0.00010777	0.000911652
KIAA0101	1093.2	-0.495006	0.0864369	-5.72679	1.02347e-08	1.8762e-07
KIAA1324	42.1569	-1.74482	0.531819	-3.28085	0.00103496	0.00651075
KIAA1522	426.747	-0.78244	0.138589	-5.64575	1.64461e-08	2.9401e-07
KIAA1524	1066.55	-0.330934	0.0855976	-3.86616	0.000110562	0.000930074
KIAA1755	117.541	-1.86311	0.271905	-6.85206	7.27923e-12	2.00769e-10
KIF11	2424.44	-0.581519	0.0639661	-9.09106	9.80788e-20	5.05139e-18
KIF14	1260.94	-0.433459	0.0776969	-5.57885	2.42117e-08	4.23831e-07
KIF18A	376.103	-0.374401	0.103622	-3.61313	0.000302518	0.00224987
KIF18B	929.396	-0.621578	0.135897	-4.57389	4.78758e-06	5.54656e-05
KIF20A	1734.29	-0.591844	0.0604094	-9.79722	1.15731e-22	7.15267e-21
KIF20B	1312.37	-0.414313	0.0917956	-4.51343	6.37877e-06	7.1919e-05
KIF21A	564.869	0.480742	0.138136	3.4802	0.00050104	0.00350751
KIF22	1616.68	-0.217324	0.0615988	-3.52806	0.000418619	0.00299562
KIF23	1686.15	-0.558122	0.0595652	-9.36993	7.25788e-21	4.0404e-19
KIF26B	11.9572	1.68654	0.480374	3.51089	0.000446611	0.00316897
KIF2C	1768.33	-0.433756	0.0584799	-7.41717	1.19646e-13	3.93844e-12
KIF3C	1155.16	-0.394959	0.112088	-3.52366	0.00042563	0.00303861
KIF4A	1199.67	-0.450718	0.0608123	-7.41162	1.24765e-13	4.08033e-12
KIFAP3	782.86	0.359235	0.0660046	5.44258	5.25131e-08	8.73796e-07
KIFC1	1159.39	-0.555793	0.0629172	-8.83372	1.01254e-18	4.85188e-17
KIRREL	3916.8	-1.07347	0.108848	-9.86208	6.07799e-23	3.86693e-21
KLF10	654.39	-0.416309	0.0740233	-5.62403	1.86551e-08	3.31933e-07
KLF15	123.457	0.966144	0.181398	5.32611	1.0034e-07	1.59931e-06
KLF3	676.812	0.342622	0.0745939	4.59316	4.36586e-06	5.1236e-05
KLF6	805.135	0.30128	0.089088	3.38182	0.000720069	0.0048087
KLF9	991.418	0.964248	0.074698	12.9086	4.02454e-38	4.724e-36
KLHDC2	583.252	0.367908	0.0940893	3.9102	9.22194e-05	0.000792501
KLHDC3	1399.55	0.354724	0.0637577	5.56362	2.64234e-08	4.59888e-07
KLHL13	72.7823	0.677066	0.215528	3.14143	0.00168127	0.0098141
KLHL24	353.776	1.20562	0.156357	7.7107	1.25133e-14	4.46877e-13
KLHL28	187.791	0.558556	0.175077	3.19035	0.00142103	0.00853857
KLHL5	1129.93	-0.927897	0.0836259	-11.0958	1.31473e-28	1.08193e-26
KLK6	16.3865	-2.53372	0.693701	-3.65247	0.000259729	0.00196248
KMT5B	413.161	0.527843	0.112981	4.67196	2.98337e-06	3.62845e-05
KNL1	1075.56	-0.333643	0.0903535	-3.69264	0.000221936	0.0017076
KNSTRN	1129.27	-0.320378	0.0603317	-5.31028	1.09459e-07	1.7319e-06
KNTC1	1111.29	-0.467185	0.0891351	-5.24131	1.5944e-07	2.45052e-06
KPNA2	4980.27	-0.275854	0.051386	-5.36828	7.94931e-08	1.29151e-06
KPNA4	1993.5	-0.466248	0.117648	-3.96308	7.39889e-05	0.000649849
KPNB1	9878.45	-0.380965	0.0625021	-6.09523	1.09279e-09	2.34045e-08
KRT14	89.3137	-3.01673	0.289774	-10.4106	2.21714e-25	1.61403e-23
KRT18	5780.7	-0.731796	0.0680562	-10.7528	5.7478e-27	4.44047e-25
KRT6B	133.055	-1.25242	0.354176	-3.53614	0.000406019	0.00291234
KRT7	250.234	-2.9154	0.273296	-10.6675	1.4441e-26	1.07717e-24
KRT8	867.844	-0.975442	0.103234	-9.44887	3.42504e-21	1.9497e-19
KRT80	3668.64	-3.08425	0.081129	-38.0166	0	0
KRT81	2312.6	-4.9945	0.275652	-18.1189	2.26147e-73	6.71434e-71
KRT86	28.0536	-3.71065	0.741098	-5.00697	5.52944e-07	7.67432e-06
KRT9	16.909	-4.99842	1.23289	-4.05424	5.02971e-05	0.000462697
KRTAP2-3	21.7191	-4.82791	1.27166	-3.79656	0.00014672	0.00119123
KTI12	367.191	0.414564	0.126854	3.26804	0.00108296	0.00675379
L1CAM	2336.18	-1.2763	0.0799063	-15.9725	1.98639e-57	4.55726e-55
LAD1	104.521	1.19712	0.140153	8.54151	1.32483e-17	5.90019e-16
LAMA4	3276.1	0.9364	0.100405	9.32623	1.09703e-20	5.99682e-19
LAMC1	9307.45	-0.325734	0.0907401	-3.58975	0.000330998	0.00243064
LAMC2	83.9479	-1.25524	0.261807	-4.79453	1.63056e-06	2.09237e-05
LAMP2	1739.65	0.321479	0.071201	4.51509	6.32897e-06	7.14108e-05
LAPTM4B	3681.3	0.298066	0.0489637	6.08749	1.14698e-09	2.44958e-08
LAPTM5	23.0477	-1.25973	0.317202	-3.97137	7.14608e-05	0.000632044
LARP4	2393.57	-0.296051	0.0856709	-3.45567	0.000548921	0.00379243
LAS1L	1257.61	-0.317215	0.0590658	-5.37053	7.85046e-08	1.27819e-06
LASP1	5855.08	-1.10441	0.0528459	-20.8986	5.50916e-97	2.78066e-94
LCAT	50.3994	-0.866511	0.276345	-3.13561	0.00171495	0.00997991
LCTL	191.433	-1.84631	0.163243	-11.3102	1.16851e-29	9.94022e-28
LDAH	390.337	0.389947	0.114852	3.39521	0.000685751	0.00459889
LDHA	14346	-0.34474	0.047281	-7.2913	3.06989e-13	9.6042e-12
LDLRAP1	539.349	0.388296	0.118528	3.27597	0.00105299	0.00660497
LDOC1L	972.639	0.322027	0.0702052	4.58694	4.49797e-06	5.25932e-05
LEMD1	45.5839	-0.885185	0.277345	-3.19164	0.00141468	0.00850381
LETM2	103.495	-0.968422	0.209313	-4.62667	3.71586e-06	4.41992e-05
LETMD1	852.042	0.25295	0.0717127	3.52727	0.000419863	0.00300168
LFNG	114.878	-0.961174	0.19215	-5.00222	5.66752e-07	7.82952e-06
LGALS1	6358.88	-0.444992	0.0762263	-5.83778	5.29022e-09	1.01656e-07
LGALS3	809.349	0.587432	0.0782626	7.50591	6.10024e-14	2.06183e-12
LGMN	240.994	0.948493	0.117848	8.04845	8.38478e-16	3.23883e-14
LGR4	149.094	0.561253	0.159959	3.50874	0.000450241	0.00319174
LIFR	299.406	0.706709	0.149137	4.73866	2.15131e-06	2.69216e-05
LIG1	734.547	-0.6123	0.118395	-5.17165	2.32034e-07	3.44795e-06
LIMA1	1891.01	-0.310941	0.0657971	-4.72576	2.29253e-06	2.85943e-05
LIMCH1	1156.87	-0.620289	0.0839179	-7.39162	1.45046e-13	4.69294e-12
LINC00371	16.7906	-3.95944	1.17683	-3.36449	0.000766858	0.00506842
LINC00493	501.236	0.450592	0.112656	3.9997	6.34231e-05	0.00056658
LINC00888	146.699	0.532266	0.140846	3.77905	0.000157428	0.00126393
LINC01057	75.0826	-1.30436	0.273968	-4.76099	1.92642e-06	2.43488e-05
LINC01296	1319.23	0.306513	0.0753717	4.06669	4.76861e-05	0.000441359
LMBRD1	232.425	0.550864	0.131454	4.19054	2.78291e-05	0.000271863
LMNB1	2560.03	-0.313359	0.0520059	-6.02545	1.68643e-09	3.53682e-08
LMNB2	3001.25	-0.481401	0.0689664	-6.98023	2.94701e-12	8.53224e-11
LMO4	446.347	0.381976	0.0944299	4.04507	5.23066e-05	0.000477412
LMO7	677.089	-0.712915	0.119256	-5.978	2.25898e-09	4.60369e-08
LONRF2	392.901	1.6242	0.138494	11.7276	9.20675e-32	8.50053e-30
LONRF3	146.137	0.484616	0.147617	3.28293	0.00102734	0.00647898
LOXL2	2122.51	-1.83387	0.0896672	-20.452	5.76593e-93	2.72837e-90
LOXL3	2500.5	0.333076	0.0811372	4.1051	4.04139e-05	0.000381038
LOXL4	5904.33	0.381228	0.0451444	8.44463	3.05009e-17	1.30465e-15
LPAR6	188.492	0.574128	0.174148	3.29678	0.000977991	0.00621172
LPCAT1	1286.7	0.40208	0.0973906	4.12853	3.65098e-05	0.000347911
LPCAT2	866.893	-0.870921	0.119167	-7.30839	2.7037e-13	8.5113e-12
LPCAT3	681.063	-0.430338	0.102633	-4.19299	2.75307e-05	0.00026947
LPIN2	803.101	-0.343257	0.103275	-3.32372	0.000888262	0.00570676
LRIG3	907.202	-0.432367	0.0895913	-4.82599	1.39308e-06	1.8062e-05
LRP3	108.131	0.806391	0.253233	3.18438	0.00145064	0.00866289
LRPAP1	1411.06	0.284734	0.081563	3.49097	0.000481261	0.00338156
LRR1	352.452	-0.503516	0.107281	-4.69344	2.68653e-06	3.30458e-05
LRRC14	613.237	-0.302751	0.0798018	-3.79379	0.000148364	0.00120135
LRRC42	526.102	-0.35824	0.101464	-3.53072	0.000414434	0.00296935
LRRC58	2109.59	0.294485	0.080811	3.64412	0.000268305	0.00202022
LRRC59	4244.87	-0.319799	0.0476548	-6.71074	1.93645e-11	5.09058e-10
LRRC75A	4448.56	0.51824	0.106075	4.8856	1.03116e-06	1.36603e-05
LRRC8C	220.198	0.920656	0.124453	7.39762	1.38643e-13	4.51468e-12
LRRK1	1466.09	-1.14822	0.137002	-8.38105	5.24571e-17	2.22494e-15
LRRK2	170.794	1.31486	0.16962	7.75181	9.05945e-15	3.27394e-13
LSAMP	136.674	1.33165	0.275637	4.83117	1.35736e-06	1.76422e-05
LSM2	415.156	-0.37254	0.109341	-3.40713	0.000656487	0.00444132
LTBP2	141.356	-1.8966	0.261504	-7.25267	4.08635e-13	1.25254e-11
LUC7L	501.713	0.329437	0.102181	3.22405	0.00126391	0.00769529
LUM	75.2149	-1.03652	0.238295	-4.34975	1.36294e-05	0.000143417
LY6E	3089.6	0.376461	0.0995792	3.78052	0.000156502	0.0012585
LYPD1	382.32	-2.24201	0.149201	-15.0268	4.90215e-51	8.94318e-49
LYPD3	203.286	-1.69633	0.204004	-8.3152	9.15939e-17	3.83125e-15
LYRM1	446.892	-0.609351	0.128425	-4.7448	2.08713e-06	2.61833e-05
LYSMD2	130.708	0.734641	0.191994	3.82638	0.000130041	0.00107307
LYST	588.082	0.773044	0.120988	6.3894	1.66534e-10	3.97111e-09
LYZ	109.706	-1.02604	0.196013	-5.23457	1.65365e-07	2.53181e-06
LZTFL1	398.968	0.450817	0.119255	3.78028	0.00015665	0.00125902
M6PR	4389.58	0.353705	0.0577384	6.12598	9.01263e-10	1.96076e-08
MACF1	4848.39	-0.456499	0.111392	-4.09813	4.16503e-05	0.000391507
MAF	217.651	1.17139	0.151536	7.73008	1.07478e-14	3.86564e-13
MAFG	1314.79	0.347277	0.0631037	5.50328	3.72788e-08	6.38548e-07
MAGED1	1903.11	-0.398957	0.0531113	-7.51171	5.83601e-14	1.98137e-12
MAGED2	964.382	-0.214078	0.0660459	-3.24135	0.00118967	0.00729902
MAL2	118.967	-1.00036	0.302672	-3.30511	0.000949397	0.00604786
MALT1	961.62	-0.514321	0.0941964	-5.46009	4.75882e-08	8.00645e-07
MAML3	515.871	0.597616	0.108949	5.48526	4.12859e-08	7.03208e-07
MAN2B1	1522.88	0.57393	0.111057	5.16789	2.3675e-07	3.51114e-06
MANEAL	682.323	0.449313	0.0841971	5.33644	9.47904e-08	1.52046e-06
MANF	1340.21	0.312987	0.0949002	3.29807	0.000973515	0.00618848
MANSC1	380.459	0.400678	0.0976599	4.10279	4.08194e-05	0.000384622
MAP1B	1683	-1.15415	0.111523	-10.349	4.22864e-25	3.0346e-23
MAP1LC3B	1261.15	0.588006	0.0688932	8.53503	1.40117e-17	6.22187e-16
MAP2K3	1402.3	0.348523	0.0618217	5.63756	1.72477e-08	3.07978e-07
MAP3K10	238.664	0.562097	0.155949	3.60437	0.000312913	0.00231016
MAP3K14	409.057	-0.571806	0.0938105	-6.09533	1.09211e-09	2.34045e-08
MAP3K5	196.001	-0.980209	0.220722	-4.44093	8.95713e-06	9.79431e-05
MAP3K7CL	16.9737	1.74641	0.454013	3.84661	0.000119762	0.000996941
MAP3K9	360.042	-0.326635	0.10348	-3.1565	0.00159676	0.00940355
MAP4K2	671.275	-0.639828	0.115415	-5.5437	2.96148e-08	5.13075e-07
MAP4K4	3025.54	-0.362121	0.0454502	-7.96741	1.6203e-15	6.16447e-14
MAP7	50.0772	1.02394	0.282428	3.62548	0.000288421	0.00215031
MAP7D1	1996.21	-0.313821	0.0890509	-3.52407	0.000424977	0.00303538
MAP7D3	504.089	-0.339497	0.0932016	-3.64261	0.000269889	0.00203114
MAPK3	741.957	-0.506625	0.088029	-5.75521	8.65358e-09	1.61172e-07
MAPK6	1834.51	-0.267085	0.0804956	-3.31801	0.000906607	0.00579968
MAPK8IP1	278.517	0.55145	0.134192	4.10941	3.96674e-05	0.000374933
MAPKAPK2	1805	0.226827	0.0586128	3.86992	0.00010887	0.000918393
MAPKAPK3	1175.44	-0.263665	0.0803932	-3.27969	0.00103922	0.0065267
MAPRE2	606.607	-0.280884	0.088568	-3.17139	0.00151709	0.00900501
2022-03-01	16.6777	1.68699	0.529633	3.18521	0.00144648	0.00864349
2022-03-04	164.348	-4.29045	0.750694	-5.71531	1.09506e-08	1.99776e-07
MARCKS	817.905	-0.265636	0.0804098	-3.30353	0.000954763	0.00607693
MARCKSL1	2430.61	0.353228	0.0706536	4.99943	5.74992e-07	7.91502e-06
MARS	4353.52	-0.687505	0.0767606	-8.95649	3.35189e-19	1.66408e-17
MARVELD1	1246.97	0.433349	0.069708	6.21664	5.07922e-10	1.13771e-08
MAST2	998.026	-0.408885	0.110597	-3.69709	0.000218088	0.00168055
MASTL	507.67	-0.280923	0.0843423	-3.33075	0.000866135	0.00558799
MAX	669.85	0.362574	0.0977878	3.70776	0.000209099	0.00162036
MB21D2	164.456	-1.03699	0.171795	-6.03624	1.57744e-09	3.32669e-08
MBLAC2	275.058	0.427719	0.0984099	4.34631	1.3845e-05	0.000145584
MBNL2	881.328	-0.902115	0.0939799	-9.59902	8.07094e-22	4.79256e-20
MBOAT7	1294.3	-0.681158	0.0999653	-6.81395	9.49567e-12	2.59069e-10
MCCC1	357.744	0.452047	0.124181	3.64022	0.000272401	0.00204598
MCFD2	3618.81	-0.277063	0.0768017	-3.60751	0.00030915	0.00229131
MCL1	9196.65	0.359785	0.0449686	8.00081	1.23601e-15	4.75018e-14
MCM10	742.712	-0.43448	0.0991425	-4.38238	1.17389e-05	0.000125265
MCM2	3780.9	-0.478453	0.0626033	-7.6426	2.12871e-14	7.42693e-13
MCM3	2555.93	-0.314097	0.0581019	-5.40597	6.44578e-08	1.0632e-06
MCM4	5333.56	-0.46203	0.0988444	-4.67431	2.94941e-06	3.59291e-05
MCM5	1650.4	-0.470631	0.0861524	-5.46278	4.68744e-08	7.91273e-07
MCM6	1656.29	-0.562083	0.0714236	-7.86972	3.5544e-15	1.31913e-13
MCM7	6583.82	-0.299061	0.0481456	-6.2116	5.24492e-10	1.17137e-08
MCM8	1264.68	-0.400785	0.0721172	-5.55741	2.73809e-08	4.7546e-07
MCMBP	2327.53	-0.25446	0.0591878	-4.29921	1.7141e-05	0.000175253
MCOLN3	101.766	1.01319	0.190391	5.32161	1.02853e-07	1.63593e-06
MCTP1	306.134	-0.437325	0.137278	-3.18569	0.00144411	0.00863613
MDFIC	675.473	-0.439546	0.121721	-3.61108	0.000304922	0.00226441
MDM2	2093.5	0.358126	0.0741134	4.83214	1.35076e-06	1.75715e-05
MEA1	1131.34	-0.285789	0.089788	-3.18292	0.00145795	0.0086949
MED13L	1302.9	-0.760963	0.153058	-4.97172	6.63616e-07	9.05267e-06
MED20	428.697	-0.329963	0.0985407	-3.3485	0.000812513	0.0053145
MED9	255.072	0.595317	0.109232	5.45003	5.03608e-08	8.42612e-07
MEF2C	165.027	2.05009	0.557296	3.67863	0.000234488	0.00179415
MEGF6	19.9552	2.75275	0.835549	3.29455	0.000985808	0.00625088
MEIS2	458.404	-0.824718	0.177289	-4.65184	3.2899e-06	3.95677e-05
MELK	1053.56	-0.477024	0.0750118	-6.35931	2.02659e-10	4.75762e-09
MELTF	2770.41	0.70249	0.0715584	9.81702	9.51143e-23	6.00092e-21
MESDC2	875.989	0.191629	0.0601808	3.18422	0.00145144	0.00866289
MET	3949.68	-0.679318	0.0915753	-7.41814	1.18775e-13	3.91828e-12
METTL23	400.536	0.337341	0.105874	3.18625	0.00144129	0.00863127
METTL7B	192.199	0.624295	0.112884	5.53041	3.19475e-08	5.52225e-07
MFGE8	622.337	0.997287	0.103666	9.6202	6.57053e-22	3.93245e-20
MFN2	3200.87	-0.352528	0.0584169	-6.03468	1.59278e-09	3.35436e-08
MFNG	28.6448	-1.46901	0.417528	-3.51835	0.000434234	0.00309129
MFSD1	874.835	0.389495	0.0776491	5.0161	5.27309e-07	7.35222e-06
MFSD12	2456.12	0.678557	0.0784901	8.64513	5.37444e-18	2.49631e-16
MFSD14A	1081.74	0.206799	0.0608968	3.39589	0.000684057	0.00459335
MFSD6	160.145	0.71427	0.223261	3.19927	0.00137778	0.00831297
MGAT4B	2949.02	0.443261	0.0648822	6.83179	8.38614e-12	2.30042e-10
MGP	58.2007	1.46588	0.291545	5.02798	4.95665e-07	6.94941e-06
MGST3	611.311	0.686814	0.116199	5.91065	3.40755e-09	6.72713e-08
MICALL1	2216.01	-0.539097	0.112872	-4.77617	1.78661e-06	2.27144e-05
MICB	258.286	-0.487389	0.124304	-3.92096	8.8198e-05	0.000760965
MID1	729.59	-1.03428	0.158163	-6.5393	6.18074e-11	1.53424e-09
MID1IP1	378.059	-0.652658	0.12793	-5.10169	3.36633e-07	4.86384e-06
MIER1	749.097	-0.296514	0.0730693	-4.05798	4.9499e-05	0.000456186
MINPP1	1257.3	0.494277	0.0947929	5.21428	1.84529e-07	2.80817e-06
MIS18A	208.386	-0.44492	0.127891	-3.4789	0.000503485	0.00352137
MISP	225.129	-1.66363	0.258431	-6.43744	1.21502e-10	2.94365e-09
MKI67	5551.05	-0.625311	0.108613	-5.75723	8.55041e-09	1.59446e-07
MKNK2	946.344	-0.41517	0.100332	-4.13794	3.50431e-05	0.000334989
MKRN1	1544.5	0.23816	0.0737533	3.22914	0.00124162	0.00756896
MLLT11	1742.44	-0.651936	0.0599005	-10.8836	1.37945e-27	1.08226e-25
MLPH	163.186	-1.71631	0.290308	-5.91203	3.37914e-09	6.67975e-08
MMAB	450.269	0.447896	0.138281	3.23903	0.00119937	0.00734071
MMP1	246.325	-1.77876	0.199662	-8.90889	5.15477e-19	2.53421e-17
MMP13	9.97544	-3.77266	1.14976	-3.28127	0.00103341	0.00651075
MMP17	137.653	0.680808	0.189689	3.58907	0.000331863	0.0024358
MMP19	64.0855	-0.928521	0.249691	-3.71868	0.000200264	0.00155908
MMP2	3357.61	-0.711072	0.0651525	-10.914	9.88546e-28	7.79612e-26
MMP3	61.544	-4.04386	1.28176	-3.15494	0.00160534	0.00943267
MMP9	11.2791	-4.75279	1.30957	-3.62928	0.000284208	0.00212518
MOAP1	350.316	0.773589	0.0971827	7.96015	1.71833e-15	6.52102e-14
MOB2	315.607	0.366223	0.111617	3.28106	0.00103419	0.00651075
MOCS3	478.921	0.267896	0.0791487	3.38471	0.000712526	0.00476338
MORC3	426.925	0.449548	0.113377	3.96507	7.33749e-05	0.000645579
MPP2	264.276	-0.786381	0.105471	-7.45589	8.92643e-14	2.99699e-12
MPP5	847.932	-0.474885	0.0917216	-5.17746	2.24932e-07	3.35768e-06
MPRIP	6664.94	-0.909265	0.0871391	-10.4346	1.72275e-25	1.26019e-23
MPV17	903.458	0.338251	0.0614565	5.50391	3.71453e-08	6.36981e-07
MRGPRX4	40.9756	1.26779	0.30693	4.13056	3.61888e-05	0.000345287
MRPL10	1055.94	0.232259	0.0689733	3.36737	0.000758878	0.00502446
MRPL3	2748.29	-0.173846	0.0500153	-3.47585	0.000509232	0.00355664
MRPL34	740.966	0.482914	0.116173	4.15686	3.22649e-05	0.000311977
MRPL49	1593.72	-0.222742	0.0572178	-3.89289	9.90571e-05	0.000844076
MSH2	1835.72	-0.301591	0.0617395	-4.8849	1.03479e-06	1.36965e-05
MSH6	2401.44	-0.323421	0.0799593	-4.04482	5.23635e-05	0.000477643
MSI2	987.755	0.435338	0.121386	3.5864	0.000335273	0.00245845
MSLN	86.6018	-1.87616	0.294492	-6.37085	1.87985e-10	4.43375e-09
MSMO1	451.234	0.709272	0.100671	7.04546	1.84851e-12	5.42445e-11
MSN	6714.09	-0.565318	0.0660674	-8.55669	1.16151e-17	5.20343e-16
MT-CO2	27918.4	0.494644	0.13155	3.76011	0.00016984	0.00135639
MTA2	3102.7	-0.250225	0.0480368	-5.20902	1.89838e-07	2.88028e-06
MTAP	4491.31	0.19828	0.0523858	3.78499	0.000153716	0.00123939
MTERF4	304.623	0.408474	0.114716	3.56073	0.000369826	0.00268581
MTHFD1	2323.98	-0.264374	0.0550126	-4.80569	1.54215e-06	1.99073e-05
MTHFD1L	852.763	-0.829278	0.0683698	-12.1293	7.3866e-34	7.55729e-32
MTHFD2	3582.48	-0.855289	0.0659433	-12.9701	1.80905e-38	2.1569e-36
MTHFR	402.362	0.535931	0.162648	3.29504	0.000984089	0.00624344
MTMR11	126.398	-0.730271	0.210047	-3.47671	0.000507607	0.00354693
MTMR14	989.105	0.248899	0.0762895	3.26257	0.00110408	0.00686572
MTRF1L	707.689	0.280463	0.0835587	3.35647	0.000789431	0.00518818
MTRNR2L1	630.008	0.733917	0.123117	5.96114	2.50481e-09	5.07056e-08
MTRNR2L11	89.2797	0.903168	0.189949	4.75478	1.98664e-06	2.50472e-05
MTRNR2L12	5098.11	0.424145	0.08998	4.71377	2.43178e-06	3.01326e-05
MTRNR2L6	59.6609	0.860197	0.224451	3.83245	0.000126874	0.00104979
MTRNR2L8	569.86	0.704015	0.122944	5.72631	1.02637e-08	1.87925e-07
MTUS1	256.514	0.713594	0.15526	4.59614	4.30399e-06	5.05593e-05
MUC2	17.0964	2.50291	0.78883	3.17293	0.00150906	0.0089644
MXD1	231.314	0.576808	0.182603	3.15881	0.00158417	0.00933729
MXI1	448.688	1.26605	0.094052	13.4611	2.64788e-41	3.48646e-39
MXRA7	906.3	-0.356409	0.100349	-3.5517	0.000382749	0.00276639
MYADM	1647.95	-0.619641	0.10109	-6.12961	8.80929e-10	1.91929e-08
MYBL1	322.84	-0.634686	0.134841	-4.70692	2.51486e-06	3.11111e-05
MYBL2	1978.4	-0.787456	0.0717839	-10.9698	5.33857e-28	4.27707e-26
MYC	283.876	0.797691	0.110845	7.19643	6.18087e-13	1.87557e-11
MYH13	280.346	0.355741	0.108434	3.2807	0.00103548	0.00651125
MYH9	5680.57	-0.674667	0.106568	-6.33086	2.43796e-10	5.64458e-09
MYL9	97.6383	-1.00879	0.168002	-6.00461	1.91797e-09	3.98379e-08
MYLK	554.963	-0.924539	0.188476	-4.90535	9.32625e-07	1.24312e-05
MYO18A	1756.1	-0.33873	0.0997051	-3.39732	0.000680504	0.00457557
MYO19	1657.26	-0.525049	0.0989353	-5.30699	1.1145e-07	1.76156e-06
MYO1B	1117.18	-0.352291	0.076505	-4.6048	4.12857e-06	4.87255e-05
MYO1C	3863.11	-0.822541	0.104421	-7.87713	3.34981e-15	1.25242e-13
MYO5B	91.2918	-1.42549	0.423171	-3.36858	0.000755567	0.00500472
MYO7B	17.6052	-3.15272	0.982983	-3.2073	0.00133987	0.00811211
MYOF	5348.88	-1.28411	0.100326	-12.7993	1.65372e-37	1.9115e-35
MYPN	63.5136	-4.38507	0.678363	-6.46419	1.01842e-10	2.48323e-09
MYRF	254.401	-1.11472	0.201718	-5.52615	3.27343e-08	5.63894e-07
NAB2	1239.99	0.399873	0.0634902	6.29818	3.0116e-10	6.90935e-09
NACA	10756.9	0.282404	0.0723541	3.90308	9.49777e-05	0.000811818
NADSYN1	458.997	0.457415	0.111616	4.09811	4.16535e-05	0.000391507
NAGLU	637.669	0.472214	0.108088	4.36881	1.24927e-05	0.000132747
NALCN	83.8881	-2.10267	0.293851	-7.15557	8.33283e-13	2.50349e-11
NARS	4153.78	-0.342259	0.0685504	-4.99281	5.95074e-07	8.16919e-06
NAT16	8.58859	2.25532	0.629024	3.58543	0.000336527	0.00246645
NAT8L	468.927	0.325699	0.0965383	3.37378	0.000741442	0.00492841
NBEA	261.439	0.725772	0.127561	5.68959	1.27343e-08	2.30925e-07
NBEAL2	480.997	0.474451	0.142938	3.31927	0.000902524	0.00578333
NBPF1	693.429	-0.371166	0.099477	-3.73117	0.000190591	0.00149607
NCAPD2	5289.91	-0.468382	0.0547274	-8.55846	1.1439e-17	5.13974e-16
NCAPD3	2493.4	-0.463774	0.0920598	-5.03774	4.7105e-07	6.63501e-06
NCAPG	2215.22	-0.505093	0.0641652	-7.87175	3.49702e-15	1.30103e-13
NCAPG2	1161.82	-0.534991	0.0693032	-7.71957	1.16722e-14	4.17825e-13
NCAPH	758.942	-0.718562	0.135475	-5.30402	1.13278e-07	1.78344e-06
NCBP2	1339.06	0.338253	0.072171	4.68683	2.77471e-06	3.40476e-05
NCDN	1489.28	0.390191	0.0857511	4.55027	5.35776e-06	6.16e-05
NCKAP5	106.898	0.65221	0.201899	3.23038	0.00123626	0.00754511
NCOA7	711.93	0.73807	0.123496	5.97645	2.28052e-09	4.64134e-08
NCR3LG1	278.446	0.750305	0.202001	3.71436	0.000203717	0.00158433
NDC80	558.148	-0.587763	0.0877478	-6.69832	2.10828e-11	5.53267e-10
NDFIP1	1417.75	0.260118	0.0639296	4.06883	4.72503e-05	0.000438007
NDFIP2	992.021	0.349859	0.0804311	4.3498	1.36259e-05	0.000143417
NDRG1	1790.59	0.724958	0.0997913	7.26474	3.7376e-13	1.15264e-11
NDUFA13	2869.57	0.427391	0.117767	3.62911	0.000284401	0.00212557
NDUFA4L2	26.9224	-1.36459	0.43367	-3.1466	0.00165179	0.00966435
NDUFAF1	331.045	0.364479	0.114278	3.18941	0.00142565	0.00855957
NECAP1	607.582	0.313976	0.0841013	3.73331	0.000188979	0.00148805
NECTIN3	726.86	-0.957976	0.1452	-6.59763	4.17786e-11	1.05435e-09
NEDD4	1345.84	-0.396127	0.103277	-3.83557	0.000125276	0.00103771
NEFL	535.198	0.312023	0.0898256	3.47366	0.00051342	0.00357764
NEIL1	97.088	0.712972	0.211608	3.36931	0.000753576	0.00499372
NEIL3	238.846	-0.770622	0.133286	-5.78173	7.39383e-09	1.3925e-07
NEK2	675.002	-0.538123	0.0830403	-6.48026	9.15634e-11	2.24709e-09
NELFB	1248.35	-0.261012	0.0804983	-3.24245	0.00118505	0.00727657
NEMF	675.793	0.370215	0.0931346	3.97506	7.03616e-05	0.000622686
NES	3043.66	-0.304794	0.0766598	-3.97592	7.01064e-05	0.00062079
NET1	1695.28	-0.503304	0.0720191	-6.98848	2.77881e-12	8.07616e-11
NEU1	527.663	0.586266	0.0957495	6.12292	9.18759e-10	1.99596e-08
NEURL1B	12.9419	-1.56324	0.488737	-3.19854	0.00138128	0.00832615
NF2	1320.91	-0.933807	0.0632543	-14.7628	2.54642e-49	4.19108e-47
NFATC2	1103.62	0.79457	0.103378	7.68608	1.51713e-14	5.39258e-13
NFIA	109.863	0.999174	0.243825	4.09792	4.16887e-05	0.000391595
NFIL3	185.138	0.702751	0.137758	5.10136	3.37223e-07	4.86772e-06
NFKB1	1725.14	0.280226	0.0564595	4.96331	6.9303e-07	9.41153e-06
NGFR	879.968	-3.6055	0.133271	-27.054	3.42892e-161	3.9939e-158
NHLRC3	200.237	0.687036	0.159223	4.31492	1.59663e-05	0.000165025
NHS	293.555	-0.855674	0.200496	-4.26779	1.97421e-05	0.000199444
NHSL1	711.168	0.666912	0.172414	3.86809	0.000109693	0.000924305
NIFK	923.786	0.403182	0.0991675	4.06567	4.78946e-05	0.000442724
NIPA2	1571.34	-0.171885	0.0529879	-3.24386	0.00117922	0.00724664
NIPAL2	181.284	1.16195	0.246498	4.71386	2.43068e-06	3.01326e-05
NIPAL3	2116.57	0.343313	0.0674226	5.09195	3.54399e-07	5.09137e-06
NKX3-1	134.466	0.575503	0.174893	3.2906	0.000999739	0.00632862
NLN	576.004	-0.483557	0.124749	-3.87623	0.000106088	0.000898423
NLRC5	259.509	0.68015	0.177092	3.84066	0.000122705	0.00101976
NLRP2	101.769	-0.810992	0.211878	-3.82764	0.000129376	0.00106817
NMNAT2	693.268	-2.13491	0.129516	-16.4837	4.80484e-61	1.15484e-58
NMT1	2382.44	-0.456742	0.103979	-4.39265	1.11978e-05	0.000119659
NMT2	320.885	-1.03739	0.132326	-7.83969	4.51673e-15	1.66405e-13
NNMT	1010.3	-0.623547	0.0936448	-6.65864	2.76373e-11	7.15356e-10
NOLC1	4874.29	0.161714	0.0475148	3.40345	0.00066541	0.00448804
NOMO1	4098	0.495952	0.0828769	5.9842	2.17458e-09	4.44365e-08
NOMO2	2660.79	0.547132	0.0924671	5.91704	3.27785e-09	6.50501e-08
NOP9	646.844	0.320726	0.0825252	3.88641	0.000101739	0.000864962
NOTCH1	650.46	-0.773446	0.134017	-5.77124	7.86897e-09	1.47648e-07
NOV	414.979	1.12447	0.146507	7.67521	1.65147e-14	5.81547e-13
NOX4	155.573	1.2112	0.202223	5.98942	2.10595e-09	4.3209e-08
NPDC1	439.679	0.673581	0.156097	4.31514	1.59499e-05	0.000164968
NPHP4	315.549	0.562941	0.138357	4.06875	4.72661e-05	0.000438007
NPLOC4	3233.59	-0.289621	0.0736987	-3.9298	8.50174e-05	0.000736882
NPTXR	121.606	0.481615	0.152236	3.1636	0.00155829	0.00921705
NR2C2	1061.38	-0.394824	0.122362	-3.22669	0.0012523	0.0076307
NR3C1	1506.86	-0.314308	0.0870731	-3.6097	0.000306547	0.00227536
NR4A1	1594.5	1.00133	0.0929104	10.7774	4.4027e-27	3.41876e-25
NR4A2	370.595	1.90599	0.126712	15.0419	3.90214e-51	7.29459e-49
NR4A3	46.9358	1.90356	0.311062	6.11955	9.38406e-10	2.03281e-08
NRBP1	2168.36	-0.225101	0.047976	-4.69194	2.70625e-06	3.32614e-05
NRDC	3262.37	-0.196183	0.0527622	-3.71825	0.000200606	0.00156093
NREP	681.054	0.370139	0.0821754	4.50426	6.66047e-06	7.47059e-05
NRG1	185.121	-1.44353	0.339045	-4.25763	2.06608e-05	0.000208424
NRM	260.718	-0.514348	0.116803	-4.40356	1.06491e-05	0.000114177
NRN1	164.94	1.06074	0.12401	8.55364	1.19263e-17	5.32709e-16
NRP1	2199.26	-0.804289	0.109967	-7.31391	2.59476e-13	8.19148e-12
NRP2	2627.11	0.4424	0.0998238	4.43181	9.3447e-06	0.000101432
NRROS	66.4039	0.904453	0.24767	3.65185	0.00026036	0.00196529
NRXN3	39.257	-1.17965	0.353833	-3.33391	0.000856333	0.00554602
NSFL1C	1208.65	-0.193522	0.0565775	-3.42048	0.000625116	0.00425607
NSMF	1053.28	0.297529	0.0891659	3.3368	0.000847492	0.00550052
NSRP1	473.516	0.548443	0.105151	5.21575	1.83078e-07	2.79091e-06
NT5E	1665.72	0.642417	0.0694127	9.25503	2.14164e-20	1.14185e-18
NTM	183.927	-0.894918	0.15801	-5.66368	1.4816e-08	2.67076e-07
NTNG1	32.6967	-2.30319	0.668466	-3.44549	0.000570028	0.00391623
NTRK3	20.6185	2.34164	0.742252	3.15478	0.00160617	0.00943393
NTSR1	101.266	1.15422	0.183024	6.30643	2.85551e-10	6.56117e-09
NUAK1	210.523	-0.841355	0.252401	-3.33341	0.000857879	0.00555128
NUAK2	116.028	-1.07425	0.234166	-4.58757	4.48431e-06	5.24741e-05
NUDT21	3533.15	-0.373721	0.051098	-7.31381	2.59669e-13	8.19148e-12
NUF2	1044.15	-0.382201	0.0902153	-4.23654	2.26986e-05	0.000226302
NUP107	1564.85	-0.259455	0.0814364	-3.18599	0.00144262	0.00863404
NUP188	3001.82	-0.389377	0.0988677	-3.93837	8.20376e-05	0.000712687
NUP205	2638.49	-0.233624	0.0578338	-4.03958	5.35471e-05	0.000487559
NUP62	1748.31	-0.334087	0.0964451	-3.46401	0.000532191	0.00369282
NUP93	1281.47	-0.299949	0.0902455	-3.3237	0.000888314	0.00570676
NUP98	2135.91	-0.29123	0.0865574	-3.36459	0.000766571	0.00506842
NUPR1	133.399	-2.29052	0.309793	-7.39372	1.4278e-13	4.62951e-12
NUSAP1	1693.59	-0.613578	0.0652802	-9.39915	5.50033e-21	3.08467e-19
NUTF2	1784.19	-0.265819	0.0567798	-4.68158	2.84671e-06	3.48464e-05
NXF1	1211.32	0.326159	0.0723196	4.50997	6.48373e-06	7.28854e-05
NXPE3	899.529	-0.356596	0.0955372	-3.73254	0.000189559	0.00149107
OAS3	1386.25	-0.358242	0.0884805	-4.04883	5.14751e-05	0.000471243
OAZ1	5173.12	-0.409231	0.0919561	-4.45028	8.57583e-06	9.41662e-05
OBFC1	442.425	0.322292	0.0835831	3.85595	0.000115282	0.000967092
OCIAD1	2192.74	0.263857	0.0597295	4.41754	9.98303e-06	0.000107513
ODC1	1054.91	-0.304875	0.0748007	-4.07582	4.58516e-05	0.000426465
OFCC1	51.4108	-1.46864	0.256036	-5.73607	9.69005e-09	1.78717e-07
OGFRL1	496.306	-0.516467	0.10082	-5.12264	3.01291e-07	4.39514e-06
OGG1	406.317	-0.360531	0.102938	-3.50242	0.00046106	0.00326232
OLFML2A	262.623	-1.82781	0.128145	-14.2636	3.68882e-46	5.58561e-44
OPN3	58.1503	-0.880414	0.265374	-3.31763	0.000907843	0.00580513
ORAI2	1630.38	-0.406684	0.112753	-3.60686	0.000309927	0.0022937
ORAI3	426.191	0.400235	0.114562	3.49361	0.000476531	0.00335329
ORC1	755.462	-0.457249	0.0792888	-5.76688	8.07519e-09	1.50956e-07
ORC4	776.865	-0.379407	0.113604	-3.33974	0.000838577	0.00544967
OS9	1875.51	0.258189	0.05759	4.48323	7.3523e-06	8.19797e-05
OSBPL10	1321.27	-0.40731	0.129684	-3.1408	0.00168489	0.00983146
OSBPL3	917.973	-0.645649	0.0889047	-7.26226	3.80662e-13	1.17154e-11
OSTM1	566.286	0.715975	0.138008	5.18792	2.12653e-07	3.19127e-06
OXA1L	1218.69	0.207138	0.0599544	3.45493	0.00055044	0.00379889
P2RY11	267.377	0.753665	0.118997	6.33349	2.39675e-10	5.56619e-09
P3H1	911.082	0.26423	0.0841034	3.14173	0.00167954	0.00980778
P4HB	8324.72	-0.27378	0.0649719	-4.21382	2.51089e-05	0.000247525
PA2G4	6735.83	-0.347159	0.0564935	-6.14512	7.99042e-10	1.75604e-08
PACS1	822.98	-0.400524	0.0904513	-4.42807	9.50822e-06	0.000102838
PAGE2	867.272	0.34128	0.102715	3.32258	0.000891895	0.00572491
PAICS	7604.97	-0.225464	0.0579471	-3.89085	9.98922e-05	0.000850235
PAIP2	1919.6	0.375536	0.0645368	5.81894	5.92204e-09	1.13079e-07
PAK3	23.8123	-1.79323	0.503382	-3.56237	0.000367527	0.00267039
PALLD	418.01	-0.653107	0.144405	-4.52275	6.10402e-06	6.91819e-05
PAM	1572.31	0.750444	0.0957753	7.83546	4.6712e-15	1.71678e-13
PANK1	143.749	0.507635	0.158575	3.20124	0.00136837	0.00826292
PANX1	340.146	0.344339	0.105818	3.25407	0.00113764	0.00704546
PARP2	422.924	-0.550137	0.100594	-5.46887	4.52909e-08	7.6625e-07
PARP4	2330.4	0.283187	0.0702554	4.03082	5.55835e-05	0.000504583
PARP9	403.446	0.604769	0.0958556	6.30917	2.80541e-10	6.45586e-09
PARVA	909.356	-0.39633	0.09376	-4.22707	2.36758e-05	0.000234943
PAWR	1093.29	-0.543638	0.0912903	-5.95504	2.60003e-09	5.23534e-08
PBDC1	384.009	0.359724	0.112981	3.18394	0.00145283	0.00866777
PBK	1049.35	-0.31595	0.0904735	-3.49218	0.000479092	0.00336944
PBXIP1	833.999	0.457253	0.0977524	4.67767	2.90156e-06	3.53747e-05
PCBP1	5581.38	-0.159324	0.0403497	-3.94857	7.86179e-05	0.000686724
PCDH1	1017.77	-0.726717	0.0785342	-9.25351	2.17233e-20	1.15416e-18
PCDHGC3	2003.51	0.391179	0.0981818	3.98424	6.76969e-05	0.000602272
PCED1A	647.058	0.504322	0.12977	3.88628	0.000101794	0.000864962
PCED1B	47.6916	-1.28422	0.338144	-3.79784	0.000145962	0.00118571
PCIF1	633.428	-0.349263	0.0979223	-3.56673	0.000361462	0.0026339
PCK2	442.444	-0.584472	0.118415	-4.93581	7.98183e-07	1.07719e-05
PCLO	710.344	-1.05248	0.191917	-5.48404	4.15715e-08	7.07275e-07
PCM1	1351.46	0.326635	0.0879839	3.71244	0.000205268	0.00159312
PCMTD2	873.57	0.46864	0.142094	3.2981	0.000973426	0.00618848
PCNA	3163.74	-0.242534	0.0685207	-3.53958	0.000400767	0.00288149
PCOLCE	1521.45	1.00997	0.0821985	12.287	1.06344e-34	1.11052e-32
PCSK1	1036.94	2.55251	0.153825	16.5936	7.75118e-62	1.92407e-59
PDCD2	1161.89	0.304676	0.092028	3.31068	0.000930684	0.00594115
PDCD4	1056.21	0.314872	0.0861655	3.65427	0.00025792	0.00194979
PDCD6	2075.39	0.331696	0.067531	4.91176	9.02616e-07	1.20951e-05
PDE1C	2007.14	-1.10236	0.0829209	-13.2941	2.50463e-40	3.13431e-38
PDE3A	571.387	2.28624	0.147961	15.4517	7.35089e-54	1.50415e-51
PDE7B	20.8455	1.15633	0.34344	3.36691	0.000760145	0.00503065
PDGFB	51.4798	-2.36975	0.367145	-6.45454	1.0855e-10	2.64255e-09
PDGFD	46.6481	0.930238	0.236731	3.92951	8.51179e-05	0.000737332
PDGFRB	194.531	-0.840593	0.195796	-4.29321	1.76109e-05	0.000179451
PDIA3	5509.88	0.155069	0.046282	3.35054	0.000806551	0.00528006
PDIA4	3587.2	-0.204965	0.0423829	-4.83604	1.32451e-06	1.72448e-05
PDK4	313.125	1.98821	0.107667	18.4662	3.86108e-76	1.24393e-73
PDLIM1	946.464	-1.23357	0.0830619	-14.8512	6.83083e-50	1.14925e-47
PDLIM2	467.393	-0.673268	0.132228	-5.09173	3.54805e-07	5.09237e-06
PDLIM5	1091.26	-0.543836	0.106873	-5.08864	3.60645e-07	5.1699e-06
PDLIM7	998.819	-0.479352	0.0998911	-4.79875	1.5966e-06	2.05576e-05
PDP1	2178.63	-0.257437	0.075033	-3.43098	0.000601397	0.00411308
PDXK	1132.3	-0.422078	0.105194	-4.01237	6.01128e-05	0.000540516
PDXP	409.433	0.474369	0.116346	4.07723	4.55747e-05	0.00042415
PEA15	4832.45	-0.566444	0.0468904	-12.0802	1.34447e-33	1.33059e-31
PEAR1	62.62	-4.05724	0.790775	-5.13071	2.88646e-07	4.2188e-06
PECAM1	24.1998	1.72692	0.520429	3.31826	0.000905792	0.00579691
PELI1	288.828	0.756028	0.112042	6.74775	1.5016e-11	4.02428e-10
PERP	1416.25	0.225756	0.059218	3.81229	0.000137688	0.00112571
PFDN2	2101.95	0.284197	0.0893086	3.18219	0.00146166	0.00871013
PFDN5	3246	0.355543	0.09874	3.6008	0.00031724	0.00233982
PFKFB4	1800.35	1.17349	0.0638765	18.3712	2.23524e-75	6.90736e-73
PFKP	2646.66	-0.316995	0.0653502	-4.85071	1.23017e-06	1.60857e-05
PFN1	15124.6	-0.275655	0.0751936	-3.66594	0.000246427	0.00187602
PFN2	3162.88	-0.540224	0.071354	-7.57104	3.7024e-14	1.27124e-12
PGAM1	9061.67	-0.27637	0.0426149	-6.48529	8.85587e-11	2.17688e-09
PGBD2	248.153	0.550522	0.116046	4.74399	2.09553e-06	2.6267e-05
PGM1	1320.34	-0.327089	0.0556557	-5.87702	4.17724e-09	8.13004e-08
PGPEP1	892.535	0.552646	0.123695	4.46783	7.90187e-06	8.75916e-05
PHF1	455.803	-0.663825	0.104432	-6.35653	2.06359e-10	4.82951e-09
PHF10	838.458	0.511933	0.0870004	5.88426	3.99839e-09	7.81208e-08
PHGDH	3077.76	-1.06375	0.0592927	-17.9406	5.67964e-72	1.65387e-69
PHLDA1	9714.68	0.51625	0.0392357	13.1577	1.53771e-39	1.87774e-37
PHLDA2	480.833	0.60994	0.148425	4.10942	3.96653e-05	0.000374933
PHLDA3	1376.33	-0.448042	0.113025	-3.96411	7.36706e-05	0.000647805
PHLDB2	1971.84	-0.325161	0.0670625	-4.84863	1.24318e-06	1.62418e-05
PIAS3	686.33	-0.355653	0.0887364	-4.00797	6.12427e-05	0.00054937
PICALM	2878.86	-0.198934	0.0539698	-3.68603	0.000227778	0.00174722
PICK1	358.717	0.718352	0.129611	5.54236	2.98424e-08	5.16427e-07
PID1	23.4043	-2.42802	0.612346	-3.9651	7.33637e-05	0.000645579
PIGM	490.687	0.513639	0.0892868	5.75269	8.78347e-09	1.63035e-07
PIGT	2057.58	0.232437	0.0714882	3.25141	0.00114835	0.0070944
PIK3C3	966.322	0.423971	0.077748	5.45314	4.9488e-08	8.28924e-07
PIK3R3	289.875	0.515314	0.140216	3.67514	0.000237723	0.00181432
PIM1	207.863	-0.734458	0.143016	-5.1355	2.81399e-07	4.12084e-06
PIM3	1272.81	0.648852	0.102332	6.34066	2.28776e-10	5.34587e-09
PIP5K1A	2807.68	-0.360252	0.0900366	-4.00117	6.30303e-05	0.000564069
PIR	698.033	-0.530244	0.103107	-5.14265	2.70889e-07	3.98621e-06
PITHD1	472.058	0.352665	0.106644	3.30695	0.000943177	0.0060133
PITPNC1	776.591	0.794906	0.0857286	9.27235	1.82094e-20	9.77756e-19
PITPNM3	70.0789	-1.35616	0.318775	-4.25429	2.09718e-05	0.000210799
PJA2	1848.11	0.236009	0.0677232	3.48491	0.000492309	0.00344958
PKD1L2	26.3679	-1.32088	0.370135	-3.56864	0.000358843	0.00261608
PKM	46859.8	-0.522592	0.0535936	-9.75101	1.82635e-22	1.11063e-20
PKMYT1	486.725	-0.48828	0.133532	-3.65665	0.000255535	0.00193345
PKN3	354.733	-0.714988	0.118573	-6.02993	1.6403e-09	3.44487e-08
PKP2	206.33	-1.18024	0.180097	-6.55335	5.62587e-11	1.4011e-09
PLA2G16	668.997	-0.373651	0.0965418	-3.87036	0.000108675	0.000917252
PLA2G4A	253.38	0.524584	0.140098	3.74441	0.000180818	0.00143273
PLAC8	93.8673	-1.59047	0.234251	-6.78962	1.12432e-11	3.03466e-10
PLAT	2686.33	-0.257914	0.0607874	-4.24289	2.20663e-05	0.000220693
PLB1	24.3073	1.99263	0.38517	5.17338	2.299e-07	3.41959e-06
PLCB3	971.882	-0.406492	0.0927931	-4.38062	1.18339e-05	0.00012619
PLCE1	400.692	-1.00388	0.139591	-7.19161	6.40313e-13	1.93525e-11
PLCG1	1924.6	0.29071	0.0869943	3.34171	0.00083263	0.00542159
PLCL2	104.251	0.954762	0.167092	5.714	1.10349e-08	2.01072e-07
PLD6	125.535	0.546121	0.158502	3.44553	0.00056995	0.00391623
PLEKHA4	529.237	0.513132	0.125179	4.09918	4.1461e-05	0.000390182
PLEKHA6	58.4395	-2.13993	0.640895	-3.33898	0.000840877	0.00546227
PLEKHB2	2112.4	-0.17751	0.0529623	-3.35163	0.000803375	0.00526155
PLEKHH1	230.496	0.973669	0.24037	4.05071	5.10627e-05	0.000468317
PLEKHS1	18.9948	-1.83761	0.521792	-3.52173	0.000428747	0.00305654
PLIN2	6927.49	0.642551	0.037441	17.1617	5.13698e-66	1.36463e-63
PLIN3	1535.89	-0.37773	0.0882333	-4.28103	1.86029e-05	0.000188924
PLIN4	121.87	-2.70764	0.206197	-13.1313	2.17837e-39	2.63879e-37
PLK1	2239.06	-0.65853	0.0565228	-11.6507	2.27593e-31	2.05132e-29
PLK2	2032.92	-1.18714	0.104999	-11.3062	1.22261e-29	1.03423e-27
PLK4	486.2	-0.548792	0.114707	-4.78428	1.71605e-06	2.19074e-05
PLOD1	4165.17	-0.342762	0.0677226	-5.06127	4.16475e-07	5.90474e-06
PLOD3	4842.05	0.402749	0.0803352	5.01335	5.34892e-07	7.45109e-06
PLPP3	389.274	0.642753	0.108914	5.90148	3.60256e-09	7.08442e-08
PLPP6	335.038	0.468407	0.0977709	4.79086	1.66066e-06	2.12821e-05
PLRG1	1516.83	-0.275152	0.0548489	-5.01654	5.26093e-07	7.34203e-06
PLTP	957.338	0.583205	0.071731	8.13045	4.27704e-16	1.73163e-14
PLXNB1	614.173	1.05149	0.183099	5.74275	9.31501e-09	1.7222e-07
PLXNB3	714.084	0.585156	0.141717	4.12904	3.64283e-05	0.000347353
PLXND1	897.296	-0.534093	0.1447	-3.69104	0.000223337	0.00171663
PMAIP1	530.222	-0.456864	0.093646	-4.87862	1.06829e-06	1.4103e-05
PMEPA1	3188.89	-1.28979	0.183447	-7.03087	2.05242e-12	6.01118e-11
PMF1	760.088	-0.33962	0.0984741	-3.44883	0.00056303	0.00387694
PMP22	2230.19	-0.478644	0.0523373	-9.14537	5.94261e-20	3.0922e-18
PMPCA	1705.06	0.260491	0.0757237	3.44002	0.000581679	0.00399084
PNMAL1	1038.66	0.307929	0.0641249	4.80202	1.57076e-06	2.02593e-05
PNPLA7	59.9924	0.932911	0.244906	3.80926	0.000139383	0.00113714
PNRC1	237.71	0.72356	0.155236	4.66104	3.14614e-06	3.80806e-05
POC1A	420.992	-0.328266	0.0986566	-3.32736	0.000876719	0.00564905
PODXL	1281.56	-0.947169	0.0813603	-11.6417	2.53065e-31	2.26741e-29
PODXL2	205.05	0.694705	0.139352	4.98525	6.18828e-07	8.4799e-06
POLA1	959.287	-0.28767	0.0757866	-3.79579	0.000147176	0.00119364
POLA2	733.418	-0.366071	0.114893	-3.18619	0.00144159	0.00863127
POLD1	1294.81	-0.631542	0.134915	-4.68104	2.85421e-06	3.48535e-05
POLD3	633.889	-0.39533	0.100271	-3.94262	8.05957e-05	0.000701368
POLE2	165.734	-0.603455	0.172902	-3.49016	0.000482736	0.00338721
POLQ	429.915	-0.42951	0.103861	-4.13542	3.54304e-05	0.000338478
POLR2E	1424.66	-0.300324	0.0853642	-3.51815	0.000434559	0.00309215
PON2	999.487	0.409065	0.0653029	6.26411	3.74955e-10	8.49935e-09
POU3F2	271.768	0.441107	0.0910566	4.84431	1.27051e-06	1.65845e-05
PPARG	1113.51	-0.466318	0.0814968	-5.72192	1.05328e-08	1.92385e-07
PPIB	6319.75	0.226121	0.0561876	4.02439	5.7124e-05	0.000517327
PPIC	320.075	0.464668	0.100439	4.62639	3.72095e-06	4.42249e-05
PPIG	389.059	-0.378564	0.0982041	-3.85487	0.00011579	0.00096941
PPM1F	1650.43	-0.395194	0.108691	-3.63594	0.000276966	0.00207409
PPM1H	128.604	1.47867	0.212027	6.97398	3.08101e-12	8.90317e-11
PPM1M	353.298	-0.337584	0.106951	-3.15644	0.00159708	0.00940355
PPME1	2310.33	-0.25819	0.056837	-4.54263	5.55556e-06	6.34651e-05
PPP1CB	3304.19	0.288617	0.0620646	4.65026	3.31516e-06	3.98115e-05
PPP1R15A	1243.75	0.54469	0.0854885	6.37149	1.87197e-10	4.42895e-09
PPP2R3A	558.334	-1.03217	0.141908	-7.27352	3.50231e-13	1.0845e-11
PPP4R1L	129.601	-0.59173	0.173274	-3.41499	0.000637835	0.00432323
PRC1	2819.41	-0.48031	0.0706001	-6.80324	1.02292e-11	2.77581e-10
PRDM1	57.6466	-2.82921	0.454082	-6.23062	4.64601e-10	1.04687e-08
PRDX1	10490.1	-0.397221	0.061851	-6.42222	1.34304e-10	3.23826e-09
PRDX2	2873.08	0.351271	0.085383	4.11407	3.8875e-05	0.000368825
PRDX4	1340.24	0.491701	0.103516	4.74999	2.03425e-06	2.55623e-05
PRELID3B	4179.5	0.340939	0.0501059	6.80437	1.01496e-11	2.75915e-10
PREP	948.577	0.224423	0.0537357	4.17643	2.96125e-05	0.00028817
PREX1	1215.62	-0.338943	0.088106	-3.84699	0.000119578	0.000995961
PRICKLE1	168.83	-1.37184	0.199934	-6.86147	6.81568e-12	1.89363e-10
PRIM1	637.642	-0.514441	0.101884	-5.04929	4.43456e-07	6.26382e-06
PRKAA2	183.296	0.476625	0.140156	3.40067	0.000672219	0.00452589
PRKACA	1558.82	-0.523599	0.0850114	-6.15916	7.31326e-10	1.61425e-08
PRKAG2	275.11	-0.871073	0.154737	-5.62937	1.80869e-08	3.22581e-07
PRKAR1A	7487.4	0.735173	0.0530536	13.8572	1.15134e-43	1.57059e-41
PRKCSH	8121.3	0.25296	0.0631347	4.00667	6.15808e-05	0.000552076
PRKD1	198.496	0.739915	0.136979	5.40167	6.60216e-08	1.08663e-06
PRKD2	594.191	-0.585878	0.141432	-4.14248	3.43575e-05	0.000329893
PRKG1	82.4265	1.37428	0.373162	3.68279	0.000230699	0.00176694
PRNP	6072.33	-0.374421	0.0428479	-8.73838	2.36475e-18	1.11548e-16
PRPS2	1201.1	-0.449242	0.0557532	-8.05769	7.77524e-16	3.04219e-14
PRR11	1084.37	-0.51349	0.0806815	-6.36441	1.96046e-10	4.6167e-09
PRR16	56.6972	-1.48386	0.31773	-4.67017	3.00944e-06	3.65135e-05
PRRX1	1181.2	0.8951	0.127797	7.00405	2.48671e-12	7.25507e-11
PRSS12	339.22	-0.550129	0.146202	-3.7628	0.00016802	0.00134328
PRSS23	1966.74	-0.634439	0.085442	-7.42538	1.1246e-13	3.71806e-12
PRUNE1	552.444	0.379946	0.0835495	4.54756	5.4271e-06	6.22554e-05
PSAP	11853.4	0.718675	0.0362189	19.8425	1.27861e-87	5.23263e-85
PSAT1	3240.55	-0.991965	0.0516894	-19.1909	4.41149e-82	1.59045e-79
PSEN2	317.979	0.565671	0.126835	4.45991	8.19952e-06	9.05596e-05
PSKH1	688.58	0.289668	0.0849637	3.40932	0.000651259	0.00440895
PSMB2	3390.86	-0.302679	0.0474632	-6.37714	1.80431e-10	4.28226e-09
PSMB4	8958.91	0.227852	0.0724537	3.1448	0.00166202	0.0097167
PSMC3IP	301.171	-0.428103	0.109685	-3.90301	9.50034e-05	0.000811818
PSMD1	2455.58	-0.306656	0.0573592	-5.34624	8.98014e-08	1.44657e-06
PSMD11	3626.86	-0.27428	0.0662366	-4.14091	3.45933e-05	0.000331865
PSMD2	4831.66	-0.425326	0.0560361	-7.59022	3.19368e-14	1.10408e-12
PSPH	559.133	-0.72793	0.108207	-6.72719	1.72967e-11	4.58679e-10
PSRC1	475.558	-0.289676	0.0832485	-3.47966	0.000502057	0.00351301
PTGES	1123.62	0.611116	0.0886576	6.89299	5.46324e-12	1.54049e-10
PTGES3	8222.44	-0.26368	0.0668378	-3.94507	7.97768e-05	0.00069504
PTP4A2	4047.79	-0.228583	0.0438884	-5.20828	1.90599e-07	2.88605e-06
PTPN12	2310.44	-0.412395	0.0635356	-6.49077	8.54004e-11	2.10608e-09
PTPN14	2435.37	-0.509254	0.1597	-3.18882	0.00142853	0.00856329
PTPN22	76.7318	-1.67181	0.330161	-5.06362	4.11378e-07	5.84341e-06
PTPRF	4528.31	-1.07123	0.0811876	-13.1946	9.43079e-40	1.1705e-37
PTPRH	270.625	1.32761	0.165249	8.03405	9.43079e-16	3.63361e-14
PTPRO	36.7875	-1.56837	0.486965	-3.2207	0.00127878	0.00777955
PTRF	5677.78	-0.622219	0.0658891	-9.44342	3.60806e-21	2.04619e-19
PTTG1IP	2231.97	-0.456229	0.0496957	-9.18046	4.29243e-20	2.24899e-18
PTX3	469.972	-2.53477	0.210658	-12.0326	2.39489e-33	2.33957e-31
PXDC1	541.053	0.350508	0.0812382	4.31457	1.59913e-05	0.000165171
PXN	8151.65	-0.507759	0.0747654	-6.79136	1.11083e-11	3.0036e-10
PYCR1	1003.07	-0.874733	0.104789	-8.3476	6.96629e-17	2.93826e-15
PYGB	14857.5	0.364349	0.0618031	5.89532	3.7396e-09	7.34436e-08
QDPR	1116.72	0.800426	0.0979779	8.16945	3.09789e-16	1.26779e-14
QPRT	59.4405	1.05316	0.309606	3.40162	0.000669887	0.00451421
QSOX1	2932.59	0.258683	0.0820881	3.15128	0.00162554	0.00953292
RAB14	2326.14	0.264159	0.0614975	4.29545	1.74337e-05	0.000177765
RAB17	146.321	1.36829	0.162698	8.40999	4.10031e-17	1.74401e-15
RAB1B	3626.69	-0.242564	0.0755338	-3.21133	0.00132122	0.00801198
RAB20	352.063	-0.905296	0.113601	-7.96906	1.59884e-15	6.09815e-14
RAB21	838.255	0.273097	0.0853746	3.19881	0.00137996	0.0083215
RAB27B	414.411	-1.15057	0.226164	-5.08732	3.63151e-07	5.19248e-06
RAB29	781.676	0.269267	0.0696008	3.86873	0.000109405	0.000922389
RAB38	456.259	0.426593	0.098782	4.31853	1.57074e-05	0.000162905
RAB3B	169.708	-0.834058	0.259357	-3.21587	0.00130048	0.00790203
RAB3D	180.936	0.387717	0.121878	3.1812	0.00146668	0.0087366
RAB8A	1366.57	-0.273147	0.0590014	-4.62949	3.66569e-06	4.36711e-05
RABGGTB	1941.64	0.369053	0.0962171	3.83563	0.000125245	0.00103771
RAC2	16.7229	-2.89324	0.811815	-3.56392	0.000365359	0.00265846
RACGAP1	2050.13	-0.457859	0.0657478	-6.96386	3.31072e-12	9.54874e-11
RACK1	26245.1	0.198552	0.0504461	3.93593	8.2875e-05	0.000719137
RAD21	5146.03	-0.277778	0.0523716	-5.30398	1.13305e-07	1.78344e-06
RAD50	988.258	-0.330517	0.10057	-3.28643	0.00101466	0.00640432
RAD51AP1	519.501	-0.420656	0.111901	-3.75917	0.000170477	0.00135933
RAD54B	372.828	-0.625023	0.116614	-5.35977	8.333e-08	1.34806e-06
RAD54L	448.038	-0.436838	0.108319	-4.0329	5.50929e-05	0.00050043
RALGDS	953.189	0.511974	0.0916325	5.58726	2.30682e-08	4.0475e-07
RAMP1	406.005	1.85934	0.162469	11.4443	2.51189e-30	2.18592e-28
RANGAP1	3863.52	-0.285055	0.0801376	-3.55707	0.00037502	0.00272222
RAP1B	2412.38	0.16874	0.0519422	3.24862	0.00115968	0.00715201
RAPGEF3	180.981	-0.879874	0.148483	-5.92578	3.10825e-09	6.18464e-08
RAPH1	771.93	-0.527906	0.156322	-3.37704	0.000732708	0.00487249
RARG	1005.75	-0.335132	0.084897	-3.94751	7.89691e-05	0.000688796
RASA3	1182.27	0.306671	0.0674623	4.54582	5.47222e-06	6.26781e-05
RASAL2	1024.44	-0.679094	0.133332	-5.09325	3.51969e-07	5.06126e-06
RASD1	13.0283	3.55007	0.625217	5.67814	1.36164e-08	2.46038e-07
RASGRF1	18.6318	-3.18761	0.73102	-4.36049	1.29769e-05	0.000137506
RASL12	38.8043	1.11334	0.268661	4.14402	3.41265e-05	0.000328299
RB1CC1	1314.67	0.416997	0.109956	3.7924	0.000149196	0.00120745
RBM26	1226.29	-0.231885	0.0724177	-3.20204	0.00136457	0.00824513
RBM4	1376.35	0.243757	0.0586339	4.15727	3.22078e-05	0.000311823
RBM7	672.01	-0.425832	0.121649	-3.50051	0.000464367	0.00327806
RBMS2	970.613	-0.993849	0.121964	-8.14873	3.67763e-16	1.49294e-14
RBPJ	2506.83	0.243889	0.0727103	3.35426	0.000795777	0.00522082
RCC1	2939.84	-0.437091	0.0567445	-7.70278	1.33134e-14	4.74332e-13
RCC2	5608.05	0.144953	0.0426729	3.39683	0.000681707	0.00458029
RCN1	2172.44	0.300669	0.0895783	3.35649	0.000789386	0.00518818
RCN2	1940.67	0.293517	0.0885523	3.31462	0.000917676	0.00586515
RDH10	295.379	0.690407	0.163912	4.21207	2.53044e-05	0.000249128
RDH11	1058.41	0.30617	0.0603405	5.07403	3.89475e-07	5.55314e-06
RELL1	98.6841	0.810387	0.15462	5.24116	1.5957e-07	2.45052e-06
RFC1	1503.31	-0.364982	0.0884925	-4.12444	3.7164e-05	0.000353479
RFC5	693.845	-0.324733	0.0697255	-4.6573	3.20379e-06	3.85932e-05
RFWD3	2168.82	-0.333954	0.0862574	-3.8716	0.000108123	0.000914123
RGMB	513.079	0.489575	0.120403	4.06613	4.78001e-05	0.000442144
RGS16	196.173	1.12545	0.118117	9.52828	1.59905e-21	9.34856e-20
RGS2	403.659	-0.331615	0.102205	-3.2446	0.00117614	0.00723656
RGS3	347.384	0.385346	0.1059	3.63877	0.000273947	0.00205453
RGS7	47.8665	-1.62	0.357092	-4.53665	5.71557e-06	6.52186e-05
RHBDF2	174.947	-0.644841	0.186089	-3.46524	0.000529765	0.00367968
RHNO1	631.997	-0.460517	0.0760482	-6.0556	1.39897e-09	2.96683e-08
RHOB	633.979	-0.374429	0.0749901	-4.99305	5.94341e-07	8.16652e-06
RHOBTB1	60.405	1.0304	0.323114	3.18896	0.00142787	0.00856272
RHOF	940.934	-0.9132	0.112592	-8.1107	5.03292e-16	2.02145e-14
RHOQ	813.291	0.617708	0.0713474	8.65776	4.81139e-18	2.24166e-16
RIMKLB	824.235	-0.821855	0.091218	-9.0098	2.06442e-19	1.04198e-17
RIN3	272.249	-0.502524	0.13621	-3.68933	0.000224845	0.00172559
RIPK4	390.697	1.15584	0.0908696	12.7198	4.59315e-37	5.22929e-35
RLBP1	93.0351	1.36937	0.237401	5.7682	8.01214e-09	1.49963e-07
RMDN2	104.159	1.00685	0.182812	5.50759	3.63788e-08	6.24544e-07
RNASEH1	803.672	-0.227795	0.070272	-3.24162	0.00118853	0.00729497
RNASEH1P1	72.5829	-0.787926	0.214945	-3.66572	0.000246647	0.00187675
RNASEH2A	960.407	-0.479326	0.103548	-4.62902	3.67398e-06	4.37354e-05
RNASEK	1322.55	0.356568	0.0745023	4.786	1.70141e-06	2.17408e-05
RNF103	362.006	0.476854	0.146425	3.25665	0.00112736	0.00699038
RNF123	1331.15	0.227524	0.0675234	3.36955	0.000752898	0.00499141
RNF128	35.7251	1.17496	0.273972	4.28861	1.79798e-05	0.000183086
RNF13	598.308	0.357024	0.111697	3.19636	0.00139173	0.0083758
RNF130	687.409	0.405585	0.081071	5.00284	5.64929e-07	7.81202e-06
RNF144A	784.041	0.733742	0.111165	6.60046	4.09895e-11	1.0379e-09
RNF145	2981.08	0.337656	0.0564	5.98681	2.1399e-09	4.37871e-08
RNF157	438.239	0.857809	0.101845	8.42268	3.67972e-17	1.56953e-15
RNF26	1226.58	-0.516919	0.0744618	-6.94206	3.86412e-12	1.11237e-10
RNF44	644.522	0.273889	0.0816291	3.35529	0.000792813	0.00520814
RNMT	1224.82	0.68844	0.0728266	9.45314	3.28826e-21	1.8789e-19
ROBO3	175.703	-0.631297	0.167499	-3.76896	0.000163926	0.00131263
ROBO4	363.894	-1.26246	0.187998	-6.71527	1.87722e-11	4.94345e-10
ROCK2	2335.77	-0.78409	0.103536	-7.57308	3.64466e-14	1.25426e-12
ROR1	136.725	-0.664863	0.21103	-3.15056	0.00162957	0.00955282
RORB	160.183	0.661093	0.185205	3.56951	0.000357643	0.00260985
ROS1	44.6859	-4.7172	1.24659	-3.78407	0.000154286	0.00124332
RP11-381O7.3	12.6041	1.83192	0.508108	3.60538	0.000311695	0.00230453
RP11-438J1.1	139.135	-1.09494	0.248664	-4.40329	1.06621e-05	0.000114177
RP11-465B22.3	122.443	0.705383	0.167892	4.20142	2.65245e-05	0.000260295
RP11-515E23.1	109.592	-0.959594	0.257298	-3.72951	0.000191856	0.00150371
RP11-572P18.1	3880.28	0.36519	0.101652	3.59255	0.000327456	0.00240835
RP11-574E24.3	5.60664	3.11661	0.956715	3.25762	0.00112351	0.00697508
RP11-673C5.1	944.972	-0.276471	0.0805883	-3.43066	0.000602104	0.00411606
RP4-742C19.12	10.9703	-3.53026	1.00627	-3.50828	0.000451018	0.00319575
RP4-777O23.3	18.3884	1.29729	0.409732	3.1662	0.00154446	0.00914594
RPA1	2466.52	-0.317641	0.0878866	-3.61422	0.000301259	0.00224175
RPAIN	781.132	0.320894	0.0945105	3.39533	0.000685469	0.00459889
RPGR	292.43	0.580679	0.159595	3.63846	0.000274273	0.00205596
RPL10	25819.7	0.303377	0.064287	4.7191	2.36887e-06	2.94736e-05
RPL10A	12248.9	0.35762	0.0757293	4.72235	2.33137e-06	2.90548e-05
RPL10P13	7.44385	2.50543	0.724626	3.45754	0.000545127	0.00377731
RPL11	12971.8	0.43226	0.0810215	5.33512	9.54808e-08	1.52992e-06
RPL13	16145.1	0.371359	0.111158	3.34082	0.000835312	0.00543078
RPL13A	41617.9	0.508242	0.0951178	5.34329	9.12736e-08	1.46716e-06
RPL14	10632.3	0.315441	0.0705065	4.47393	7.67939e-06	8.53128e-05
RPL15	24538.8	0.264595	0.0762144	3.47172	0.000517139	0.00360024
RPL17	11722.7	0.334249	0.0866497	3.85747	0.000114567	0.000961623
RPL18A	19053	0.391138	0.0880185	4.44381	8.83794e-06	9.68337e-05
RPL19	20304.1	0.223207	0.0519514	4.29645	1.73552e-05	0.000177084
RPL21	5894.76	0.332613	0.0817807	4.06713	4.75951e-05	0.000440786
RPL22	6070.94	0.292711	0.0791511	3.69813	0.000217194	0.00167537
RPL22L1	1967.57	0.427643	0.127761	3.3472	0.000816323	0.00533251
RPL23	15903.8	0.477745	0.0804546	5.93808	2.88387e-09	5.7685e-08
RPL23A	11387.4	0.355335	0.0826812	4.29764	1.72623e-05	0.000176254
RPL24	9578.94	0.390809	0.0814676	4.79711	1.60973e-06	2.06914e-05
RPL26	15744.5	0.582732	0.104187	5.59316	2.22976e-08	3.92593e-07
RPL27	13560.9	0.353061	0.0629439	5.60913	2.03343e-08	3.5886e-07
RPL27A	11325.1	0.446868	0.0909836	4.91153	9.037e-07	1.20989e-05
RPL28	12306.6	0.41456	0.127554	3.25007	0.00115377	0.00712207
RPL29	16861.5	0.282536	0.0734917	3.84446	0.00012082	0.0010052
RPL3	31281.6	0.329673	0.0637728	5.1695	2.34718e-07	3.48441e-06
RPL30	12409.9	0.373721	0.0822301	4.54482	5.4983e-06	6.28816e-05
RPL31	9477.42	0.517784	0.103986	4.97938	6.37872e-07	8.72179e-06
RPL32	15337.9	0.446415	0.0750482	5.94838	2.70813e-09	5.43854e-08
RPL34	6522.56	0.585464	0.117786	4.97058	6.67515e-07	9.09767e-06
RPL35A	6087.09	0.384865	0.0888328	4.33247	1.47446e-05	0.000153868
RPL36A	7317.04	0.315798	0.0950356	3.32295	0.000890717	0.00571978
RPL37	14571.5	0.400514	0.0880917	4.54656	5.45294e-06	6.25044e-05
RPL37A	14008.4	0.539606	0.0900558	5.99191	2.07394e-09	4.27261e-08
RPL38	6138.88	0.314197	0.0893613	3.51603	0.00043805	0.00311406
RPL39	13567.9	0.518576	0.092289	5.61904	1.92019e-08	3.40463e-07
RPL4	27643.3	0.262884	0.0496875	5.29075	1.21817e-07	1.9075e-06
RPL41	27875.7	0.284107	0.0830037	3.42282	0.000619754	0.00422527
RPL5	10671.1	0.226404	0.0648055	3.49359	0.000476574	0.00335329
RPL6	25450.3	0.314278	0.0696375	4.51306	6.38996e-06	7.19916e-05
RPL7	24846.8	0.475854	0.0915759	5.19629	2.0331e-07	3.06626e-06
RPL7A	26673	0.320034	0.0740265	4.32323	1.53758e-05	0.000159685
RPL9	1427.79	0.339159	0.0995665	3.40635	0.000658365	0.00445043
RPL9P9	19700.9	0.458328	0.118129	3.87988	0.00010451	0.000887043
RPLP2	6794.87	0.458069	0.114658	3.99508	6.46728e-05	0.000576723
RPN2	6513.48	0.148032	0.0426756	3.46878	0.000522823	0.00363647
RPP25	682.834	0.555066	0.100739	5.50996	3.58915e-08	6.16877e-07
RPS10	11229.9	0.435265	0.10037	4.33662	1.44689e-05	0.000151679
RPS11	19635.2	0.449789	0.0769247	5.84713	5.00131e-09	9.63483e-08
RPS12	12355	0.468693	0.0858681	5.4583	4.80726e-08	8.07898e-07
RPS13	7461.54	0.370339	0.0819765	4.51763	6.25363e-06	7.0666e-05
RPS14	16912.1	0.455726	0.0953489	4.77957	1.75672e-06	2.23719e-05
RPS15A	11674.6	0.390971	0.0869523	4.49638	6.91194e-06	7.74117e-05
RPS16	11602.9	0.518484	0.0950267	5.4562	4.86444e-08	8.15696e-07
RPS17	15238.3	0.377437	0.0922011	4.09363	4.24672e-05	0.00039792
RPS18	20299.2	0.483094	0.0761974	6.34003	2.2972e-10	5.35966e-09
RPS20	12625.3	0.319092	0.0761895	4.18814	2.81252e-05	0.000274225
RPS21	12026.8	0.408744	0.104327	3.91791	8.93195e-05	0.000769327
RPS23	18981.4	0.430376	0.074906	5.74555	9.16209e-09	1.69599e-07
RPS24	13270.8	0.450746	0.084569	5.32992	9.82568e-08	1.56776e-06
RPS25	12404.1	0.411776	0.083603	4.92537	8.42005e-07	1.13229e-05
RPS27	17346.4	0.498466	0.0984257	5.06439	4.09709e-07	5.82517e-06
RPS27A	16350.1	0.311382	0.0876117	3.55412	0.000379251	0.00274766
RPS28	3805.4	0.477167	0.11821	4.0366	5.42305e-05	0.000493188
RPS28P7	1064.62	0.454846	0.121053	3.75742	0.000171675	0.001366
RPS29	4709.09	0.526055	0.122233	4.3037	1.67967e-05	0.000172314
RPS3	26981.2	0.379387	0.0809275	4.68799	2.75899e-06	3.38821e-05
RPS3A	22705.6	0.532448	0.108972	4.88608	1.02866e-06	1.36495e-05
RPS4X	18984.3	0.415626	0.0562018	7.39525	1.41141e-13	4.58618e-12
RPS5	20097.2	0.370122	0.099483	3.72045	0.000198868	0.0015506
RPS6	35872.5	0.486887	0.0771646	6.30972	2.79546e-10	6.44275e-09
RPS6KA2	175.932	0.880395	0.211095	4.17061	3.03781e-05	0.000295431
RPS7	18770.5	0.363539	0.0873528	4.16173	3.15846e-05	0.00030618
RPS8	17404.1	0.460444	0.0803745	5.72873	1.01184e-08	1.85713e-07
RPS9	2782.91	0.39615	0.0892579	4.43827	9.06858e-06	9.89312e-05
RPUSD3	857.922	-0.283316	0.0787408	-3.59809	0.000320562	0.00236087
RRAGA	1969.27	0.144435	0.0459727	3.14175	0.00167943	0.00980778
RRAGC	729.336	0.326929	0.0738505	4.4269	9.55964e-06	0.000103247
RRAGD	277.682	0.700751	0.134473	5.21108	1.8774e-07	2.85418e-06
RRAS	366.122	-0.610636	0.118389	-5.15788	2.49766e-07	3.70055e-06
RRM1	2153.09	-0.382506	0.0838008	-4.56447	5.00757e-06	5.78814e-05
RRM2	4635.72	-1.03858	0.0717161	-14.4818	1.57851e-47	2.48977e-45
RRN3	1455.97	0.209435	0.0591647	3.53986	0.000400342	0.0028798
RRP12	2822.15	0.326699	0.0910329	3.5888	0.000332203	0.00243712
RRP7A	1124.2	-0.316679	0.0972978	-3.25474	0.00113498	0.00703186
RRS1	840.35	0.27242	0.0764318	3.56423	0.00036493	0.00265662
RSRC2	937.272	-0.310644	0.0967492	-3.21082	0.00132359	0.00802313
RSU1	651.51	-0.39502	0.0831278	-4.75196	2.01457e-06	2.53572e-05
RTEL1	359.385	-0.391726	0.107551	-3.64223	0.00027029	0.00203214
RTKN	577.96	0.373873	0.0964355	3.87693	0.000105785	0.00089686
RTN2	121.875	0.550815	0.167441	3.2896	0.00100328	0.00634573
RTN3	1797.49	-0.444994	0.0467712	-9.51427	1.83e-21	1.06576e-19
RUNX1	1076.47	-0.828664	0.134722	-6.15094	7.70236e-10	1.69519e-08
RUNX2	64.1723	-1.1511	0.317431	-3.62628	0.000287534	0.0021458
RUSC1	994.299	-0.414372	0.0708213	-5.85095	4.88773e-09	9.44005e-08
RXRA	566.995	-0.61238	0.117976	-5.19072	2.09485e-07	3.14997e-06
RXRG	291.457	3.33435	0.132413	25.1815	6.38331e-140	6.04101e-137
S100A1	819.751	1.51665	0.0804372	18.8551	2.66845e-79	9.1831e-77
S100A10	4459.53	-0.536098	0.0687843	-7.7939	6.49705e-15	2.35919e-13
S100A11	3829.2	-0.367631	0.0580133	-6.33701	2.34272e-10	5.45745e-09
S100A13	2562.47	0.549413	0.117363	4.68132	2.85033e-06	3.48535e-05
S100A2	722.978	-1.94892	0.1263	-15.4308	1.01524e-53	2.04971e-51
S100A3	250.786	-1.34529	0.135303	-9.94283	2.71013e-23	1.76124e-21
S100A5	28.5381	-1.90773	0.397809	-4.79559	1.62195e-06	2.08308e-05
S100A6	21625.9	-0.479781	0.0734272	-6.5341	6.39931e-11	1.5859e-09
S100B	300.621	0.522551	0.11042	4.73238	2.21907e-06	2.77237e-05
S1PR1	62.9856	-2.03908	0.610202	-3.34165	0.000832824	0.00542159
S1PR2	289.375	0.543936	0.0936748	5.80664	6.37383e-09	1.21095e-07
SACS	2193.83	0.418362	0.0699533	5.98059	2.22326e-09	4.53701e-08
SAE1	3242.44	-0.33471	0.0461768	-7.24845	4.21565e-13	1.28753e-11
SAMD11	67.511	-1.80979	0.351106	-5.15454	2.54254e-07	3.75969e-06
SARAF	1490.96	0.299779	0.0705968	4.24635	2.17277e-05	0.000217882
SARS	2101.55	-0.493621	0.0543661	-9.07957	1.09001e-19	5.59487e-18
SAT2	395.78	0.576549	0.100519	5.73572	9.70994e-09	1.78866e-07
SAV1	711.194	-0.326235	0.100585	-3.24337	0.00118124	0.00725611
SC5D	410.199	0.613487	0.114445	5.36056	8.29629e-08	1.34356e-06
SCAMP5	321.82	0.478536	0.147294	3.24884	0.00115875	0.00714985
SCARA3	107.346	-1.53411	0.249658	-6.14483	8.00475e-10	1.75664e-08
SCARA5	200.191	1.97854	0.13459	14.7005	6.39894e-49	1.03077e-46
[truncated: 604 more rows]

## Sheet: RAC1_responsive_genes
Gene	A375 log2FC	451Lu log2FC
AC093616.4	-4.15443	-2.87212
AC108463.2	-3.31799	-2.18546
ALDH1L2	-3.06362	-2.13376
ALPK2	-3.26537	-3.8304
ALPP	-7.52139	-5.24916
ANKRD1	-6.26724	-2.88779
ANKRD2	-6.1924	-3.90525
ANXA3	-4.53719	-3.2406
AP1M2	-5.28701	-2.70266
ARHGDIB	-4.26442	-3.99957
B3GALT2	-3.52165	-2.68831
C9orf135	-5.09751	-4.44386
CADM3	-2.34326	-4.14999
CAV1	-4.27897	-2.13766
CBS	-2.54041	-2.14528
CBSL	-3.12095	-2.25902
CCDC80	-3.18353	-2.4651
CCL26	-5.47792	-4.99171
CHURC1-FNTB	-2.5482	-2.18283
CNN3	-2.98415	-2.39473
COL1A1	-2.76444	-2.76735
CPA2	-5.60127	-4.16732
CPA4	-5.80985	-2.86794
CTGF	-2.76162	-2.20927
CYR61	-2.99511	-2.10942
DHRS2	-2.06003	-3.52436
DMC1	-2.02076	-2.62398
DOCK2	-4.09555	-2.71837
FAM153B	-3.17073	-3.16621
FGFBP1	-3.15062	-2.9791
FREM1	-2.63977	-2.08868
GJB4	-5.94607	-2.4784
GPR17	-4.5989	-3.09922
IL15	-2.38012	-2.86627
IL18	-4.4194	-2.50068
KCNJ12	-2.43048	-2.01937
KIAA1324	-3.62208	-3.07139
KISS1	-4.34627	-5.03765
KMO	-4.12705	-3.14803
KRT14	-5.03014	-2.10276
KRT86	-4.05003	-2.20498
KRT9	-3.99223	-2.17802
KRTAP2-3	-6.2255	-3.29391
LAPTM5	-2.04344	-2.68424
MAP1LC3C	-2.93614	-3.41229
2022-03-04	-6.28728	-4.51835
MEGF10	-3.46767	-3.67673
MMP13	-6.79522	-2.08366
MMP3	-3.28503	-6.01638
MPP4	-2.93635	-2.81931
MYPN	-2.61912	-2.23807
NGFR	-5.94594	-4.10416
OFCC1	-3.01875	-5.72878
OLFML2B	-2.51862	-2.82806
OLFML3	-3.28853	-4.61555
P2RY6	-3.44763	-3.27208
PADI3	-4.22839	-2.61878
PALM3	-2.21454	-2.57229
PCDHGA12	-2.68074	-2.38077
PLEKHA7	-3.72724	-2.01498
PLIN4	-3.51724	-2.13112
PRAMEF1	-3.96463	-2.8738
RAC1	-4.94679	-4.74041
RAC2	-2.05963	-2.13863
RBM24	-3.20909	-2.27376
RIMS1	-2.60428	-2.55453
RTN4RL1	-4.16469	-3.17718
SBSN	-4.18189	-4.17052
SCARA3	-2.41428	-2.04283
SCNN1A	-2.42918	-2.18241
SERPINB5	-2.85264	-3.34592
SLC28A3	-4.2743	-5.63508
SLC7A1	-3.56756	-2.80338
SP140	-2.80318	-3.43578
SUSD2	-5.48432	-3.74392
SYNC	-2.20094	-2.31422
TEX15	-3.62917	-2.48363
TFCP2L1	-4.6807	-5.11787
TFF2	-6.00476	-2.20656
TGFB2	-3.68044	-2.55531
TMEM139	-3.69539	-2.41578
TMEM92	-6.12156	-4.89692
TSPAN2	-3.98559	-2.06543
UCP2	-2.64457	-2.78984
UPK3B	-2.60829	-2.29169
VIPR1	-5.85239	-2.63584
